# Supplementary material for: RNA editing of Filamin A pre‐mRNA regulates vascular contraction and diastolic blood pressure
Source: EMBO J. 2018 Aug 7;37(19):e94813. doi: 10.15252/embj.201694813 (PMC6166124; doi:10.15252/embj.201694813)
Supplement: Supplementary file 3 — Table EV1 [file EMBJ-37-e94813-s003.xlsx]

## Sheet: Legend
Table EV1: Editing levels in different cardiovascular tissues in 252 conserved editing sites found in coding regions.
Editing levels of 252 conserved editing sites in coding regions were compared in ventricular appendage, ascending aorta, tibial artery, left ventricle and coronary arteries.
Average read coverage across samples and average editing levels is indicated for each gene. Editing events that are found in all tissues investigated are highlighted in light green.
Detection of editing in different tissues is indicated by yes/no. The RNAs encoding Filamin A and IGFBP7 are edited across all tissues and are significantly expressed.

## Sheet: Table EV1
	chr	position	gene	average_editing	average_coverage	no_of_samples	all vascular	apendage	aorta	ventricle	tibial	coronaries
1	chr1	934797	HES4	0	5351.14	163	NO	NO	NO	NO	YES	NO
2	chr1	2160444	SKI	0.060709	2308.09	127	NO	NO	NO	NO	YES	NO
3	chr1	8420609	RERE	0	2083.4	167	NO	YES	YES	NO	YES	NO
4	chr1	8674712	RERE	0.193116	502.241	112	NO	NO	NO	NO	YES	NO
5	chr1	22186113	HSPG2	0	10805.1	216	NO	YES	YES	YES	YES	YES
6	chr1	33736182	ZNF362	0.200762	1596.11	189	NO	NO	YES	NO	YES	NO
7	chr1	44437514	DPH2	0.105325	1273.79	126	NO	NO	NO	NO	YES	NO
8	chr1	44437551	DPH2	0.134814	1020.22	97	NO	NO	NO	NO	YES	NO
9	chr1	46751578	LRRC41	0	5850.63	215	NO	YES	YES	YES	YES	YES
10	chr1	121000000	NOTCH2	0	1356.2	129	NO	NO	NO	NO	YES	NO
11	chr1	145000000	PDE4DIP	6.49e-05	4363.09	77	NO	NO	NO	NO	YES	NO
12	chr1	150000000	VPS45	0.660095	327.101	158	NO	NO	NO	NO	YES	NO
13	chr1	150000000	VPS45	0.544258	284.515	132	NO	NO	NO	NO	YES	NO
14	chr1	150000000	ANP32E	0.206023	3108.49	131	NO	YES	NO	NO	YES	NO
15	chr1	150000000	ANP32E	0.093643	3645.64	126	NO	NO	NO	NO	YES	NO
16	chr1	152000000	MRPL9	0.471881	2520.68	59	NO	NO	NO	NO	YES	NO
17	chr1	155000000	ADAM15	0	11763	196	NO	YES	YES	YES	YES	YES
18	chr1	157000000	NES	0.047935	4264.65	155	NO	NO	NO	NO	YES	NO
19	chr1	157000000	NES	0.048342	4373.96	158	NO	NO	NO	NO	YES	NO
20	chr1	160000000	COPA	0.638654	8506.61	228	YES	YES	YES	YES	YES	YES
21	chr1	160000000	NCSTN	0.068989	6042.57	189	NO	NO	YES	NO	YES	NO
22	chr1	226000000	SRP9	0.188805	4645.2	221	NO	YES	NO	YES	YES	YES
23	chr1	226000000	SRP9	0.092569	4281.78	202	NO	NO	NO	NO	YES	NO
24	chr1	226000000	SRP9	0.058238	4649.4	185	NO	NO	NO	NO	YES	NO
25	chr1	226000000	SRP9	0.797645	5635.94	228	NO	YES	NO	YES	YES	YES
26	chr1	226000000	SRP9	0.072449	5865.71	214	NO	NO	NO	NO	YES	NO
27	chr1	226000000	SRP9	0.117161	6077.53	224	NO	YES	NO	YES	YES	YES
28	chr1	226000000	SRP9	0.292947	6450.26	228	NO	NO	NO	NO	YES	YES
29	chr10	13699338	FRMD4A	0	553.761	71	NO	NO	NO	NO	YES	NO
30	chr10	43312876	BMS1	0.09809	5910.1	221	NO	YES	YES	NO	YES	NO
31	chr10	79397298	KCNMA1	0.120486	15421	218	NO	NO	YES	NO	YES	NO
32	chr10	88911841	FAM35A	0.603274	489.726	62	NO	NO	NO	NO	YES	NO
33	chr10	99474139	MARVELD1	0.056381	7558.61	134	NO	NO	NO	NO	YES	NO
34	chr10	126000000	METTL10	0.134357	1501.17	168	NO	NO	YES	NO	YES	NO
35	chr10	126000000	METTL10	0.118099	1186.39	141	NO	NO	NO	NO	YES	NO
36	chr10	135000000	TUBGCP2	0.927648	774.185	227	NO	YES	NO	NO	YES	NO
37	chr10	135000000	TUBGCP2	0.259066	579.235	136	NO	NO	NO	NO	YES	NO
38	chr10	135000000	TUBGCP2	0.298199	624.59	156	NO	NO	NO	NO	YES	NO
39	chr10	135000000	TUBGCP2	0.412608	750.925	186	NO	NO	NO	NO	YES	NO
40	chr11	47657111	MTCH2	0	5390.9	188	NO	NO	YES	NO	YES	NO
41	chr11	62458275	BSCL2	0.456724	7169.02	123	NO	YES	YES	NO	YES	NO
42	chr11	64074842	ESRRA	0.048738	1450	84	NO	NO	NO	NO	YES	NO
43	chr11	65636053	EFEMP2	0.965778	36175	225	NO	YES	YES	YES	YES	YES
44	chr11	72415261	ARAP1	0.057981	3063.81	155	NO	NO	YES	NO	YES	NO
45	chr11	117000000	CEP164	0	1298.8	151	NO	NO	YES	NO	YES	NO
46	chr12	57113709	NACA	0	161.308	52	NO	YES	NO	YES	NO	NO
47	chr12	58019217	SLC26A10	0.125783	11549.9	226	NO	NO	YES	NO	YES	YES
48	chr12	122000000	PSMD9	0.491345	7706.65	116	NO	YES	YES	NO	YES	NO
49	chr12	123000000	ARL6IP4	0.042154	40940.6	208	NO	NO	YES	NO	NO	NO
50	chr12	133000000	EP400	0.099108	1246.6	120	NO	NO	NO	NO	YES	NO
51	chr12	133000000	CHFR	0.427614	430.817	158	NO	NO	NO	NO	YES	NO
52	chr12	133000000	CHFR	0.353363	418.556	135	NO	NO	NO	NO	YES	NO
53	chr12	133000000	CHFR	0.781963	581.421	216	NO	NO	NO	NO	YES	NO
54	chr13	43639845	DNAJC15	0	3678.86	101	NO	YES	YES	NO	YES	NO
55	chr13	46090370	COG3	0.147908	2390.22	196	NO	NO	YES	NO	YES	NO
56	chr13	46090371	COG3	0.722224	2626.28	228	YES	YES	NO	YES	YES	YES
57	chr13	101000000	PCCA	0.076818	1133	110	NO	NO	NO	NO	YES	NO
58	chr13	101000000	PCCA	0.079107	1166.89	112	NO	NO	NO	NO	YES	NO
59	chr13	111000000	COL4A1	0.042217	26700.1	203	NO	NO	YES	NO	YES	NO
60	chr13	114000000	TMCO3	0	8238.26	180	NO	NO	YES	NO	NO	NO
61	chr13	115000000	GAS6	0	80774.4	145	NO	YES	YES	YES	YES	NO
62	chr14	26917530	NOVA1	0.631974	464.516	192	YES	NO	NO	NO	YES	NO
63	chr14	35735967	KIAA0391	0.476091	1256.2	66	NO	NO	NO	NO	YES	NO
64	chr14	55605046	LGALS3	2e-05	21988	200	NO	NO	NO	NO	YES	NO
65	chr14	61545606	SLC38A6	0.104645	1668.42	152	NO	NO	NO	NO	YES	NO
66	chr14	61545615	SLC38A6	0.117293	1722.04	164	NO	NO	YES	NO	YES	NO
67	chr14	61545632	SLC38A6	0.098514	1540.88	144	NO	NO	NO	NO	YES	NO
68	chr15	65249450	ANKDD1A	0.098601	3447.03	203	NO	NO	YES	NO	YES	NO
69	chr15	65249453	ANKDD1A	0.080175	2974.9	166	NO	NO	YES	NO	YES	NO
70	chr15	65249466	ANKDD1A	0.149893	3516.53	215	NO	YES	YES	NO	YES	YES
71	chr15	65425319	PDCD7	0.146658	1464.78	152	NO	NO	NO	NO	YES	NO
72	chr15	65425334	PDCD7	0.186834	1896.5	193	NO	NO	YES	NO	YES	NO
73	chr15	65425992	PDCD7	0.262976	599.433	127	NO	NO	NO	NO	YES	NO
74	chr15	75646086	NEIL1	0.83411	3208.59	228	NO	YES	YES	YES	YES	YES
75	chr15	75646087	NEIL1	0.63007	3182.71	228	NO	YES	YES	YES	YES	YES
76	chr15	75969353	CSPG4	0.017539	25911.1	165	NO	NO	NO	NO	YES	NO
77	chr15	85400810	ALPK3	0.041524	2896.53	105	NO	NO	NO	NO	YES	NO
78	chr15	85400895	ALPK3	0.065452	2920.71	126	NO	NO	NO	NO	YES	NO
79	chr16	1263845	CACNA1H	0	985.628	94	NO	NO	NO	NO	YES	NO
80	chr16	2129388	TSC2	0.024992	4415.05	120	NO	NO	NO	NO	YES	NO
81	chr16	16381696	NOMO3	0	4261.95	95	NO	NO	NO	NO	YES	NO
82	chr16	29824558	PRRT2	0.046689	7882.69	161	NO	NO	NO	NO	YES	NO
83	chr16	30002836	TAOK2	0.120186	2615.03	113	NO	YES	YES	NO	NO	NO
84	chr16	30980943	SETD1A	0.048809	1394.95	89	NO	NO	NO	NO	YES	NO
85	chr16	56509445	OGFOD1	0	3170.91	167	NO	YES	YES	NO	YES	NO
86	chr16	70154480	PDPR	0.346624	762.236	165	NO	NO	NO	NO	YES	NO
87	chr16	77770615	NUDT7	0.171721	887.343	140	NO	NO	NO	NO	YES	NO
88	chr17	5294976	NUP88	0	3842.2	162	NO	YES	YES	YES	YES	NO
89	chr17	7149375	CTDNEP1	0.057553	34407.1	217	NO	NO	YES	NO	YES	NO
90	chr17	8047043	PER1	0	6010.17	149	NO	NO	NO	NO	YES	NO
91	chr17	15406471	TVP23C	0.083031	1049.76	98	NO	NO	NO	NO	YES	NO
92	chr17	15406498	TVP23C	0.116245	1656.54	163	NO	NO	YES	NO	YES	NO
93	chr17	16285770	UBB	0.04386	265350	229	NO	NO	NO	YES	YES	YES
94	chr17	27898922	TP53I13	0.027671	10833.1	167	NO	NO	NO	NO	YES	NO
95	chr17	36666256	ARHGAP23	0.073644	3661.81	160	NO	NO	YES	NO	NO	NO
96	chr17	37826529	PNMT	0.512315	894	184	NO	NO	NO	NO	YES	NO
97	chr17	40695730	NAGLU	0.023595	10419.4	168	NO	NO	NO	NO	YES	NO
98	chr17	48626182	SPATA20	0.000133	4336.9	181	NO	YES	YES	YES	YES	NO
99	chr17	56056604	VEZF1	0.102495	2180.95	111	NO	NO	NO	NO	YES	NO
100	chr17	73886873	TRIM65	0.125164	1350.49	110	NO	NO	NO	NO	YES	NO
101	chr17	79784270	MCRIP1	0.234552	1238	174	NO	NO	NO	NO	YES	NO
102	chr17	79891147	PYCR1	0.995496	2402.48	228	NO	YES	YES	YES	YES	NO
103	chr17	80441088	NARF	0.383191	525.503	173	NO	NO	NO	NO	YES	NO
104	chr17	80441102	NARF	0.295368	474.857	133	NO	NO	NO	NO	YES	NO
105	chr17	80441110	NARF	0.417019	830.942	208	NO	YES	NO	NO	YES	NO
106	chr17	80441127	NARF	0.364264	1048.89	201	NO	YES	NO	NO	YES	NO
107	chr17	80441134	NARF	0.28195	1006.38	181	NO	NO	NO	NO	YES	NO
108	chr17	80445942	NARF	0.064029	2029.06	68	NO	NO	NO	NO	YES	NO
109	chr19	1432577	DAZAP1	6.52e-05	11240.7	184	NO	NO	NO	YES	YES	NO
110	chr19	2248464	SF3A2	0.000161	11425.2	174	NO	NO	NO	NO	YES	NO
111	chr19	3594978	TBXA2R	0.049629	13212.5	210	NO	NO	NO	NO	YES	NO
112	chr19	3594991	TBXA2R	0.028791	12719.4	201	NO	NO	NO	NO	YES	NO
113	chr19	3595015	TBXA2R	0.048238	13485.5	214	NO	NO	NO	NO	YES	NO
114	chr19	3595042	TBXA2R	0.129912	12651.8	228	NO	NO	NO	NO	YES	YES
115	chr19	4499632	HDGFRP2	0.117326	6441.51	218	NO	NO	NO	YES	NO	YES
116	chr19	5587279	SAFB2	0	5417	220	NO	YES	YES	YES	YES	YES
117	chr19	7585273	ZNF358	0.203088	23605.5	228	NO	NO	NO	NO	NO	YES
118	chr19	7692672	XAB2	0	1264.16	79	NO	NO	NO	NO	YES	NO
119	chr19	8578035	ZNF414	0.55891	2891	122	NO	YES	YES	NO	NO	NO
120	chr19	8670579	ADAMTS10	0.050711	3836.81	166	NO	NO	NO	NO	YES	NO
121	chr19	14593605	GIPC1	0.166009	7093.39	222	NO	NO	YES	NO	YES	NO
122	chr19	14593693	GIPC1	0.172541	4522.89	220	NO	YES	YES	NO	YES	YES
123	chr19	15289692	NOTCH3	0.060724	19512.2	210	NO	NO	YES	NO	YES	NO
124	chr19	16682853	SLC35E1	0.140975	735.3	120	NO	NO	NO	NO	YES	NO
125	chr19	17355759	NR2F6	0	4132.75	179	NO	YES	YES	YES	YES	NO
126	chr19	18284747	IFI30	0.084518	12107.1	164	NO	NO	YES	NO	YES	NO
127	chr19	41175816	NUMBL	0.00016	6961.31	194	NO	YES	YES	NO	YES	NO
128	chr19	46841490	HIF3A	0.366076	7858.31	225	NO	YES	YES	YES	YES	YES
129	chr19	46841498	HIF3A	0.078011	6817.85	189	NO	NO	YES	NO	YES	NO
130	chr19	46841520	HIF3A	0.120722	7024.35	216	NO	NO	YES	NO	YES	NO
131	chr19	46841522	HIF3A	0.145679	6979.64	209	NO	NO	YES	NO	YES	NO
132	chr19	46841523	HIF3A	0.121772	6903.59	206	NO	NO	YES	NO	YES	NO
133	chr19	46841528	HIF3A	0.059696	6836.54	184	NO	NO	YES	NO	YES	NO
134	chr19	46841538	HIF3A	0.254811	7468.1	227	NO	YES	YES	YES	YES	YES
135	chr19	46841545	HIF3A	0.675289	7142.07	228	NO	YES	NO	NO	YES	YES
136	chr19	56133673	ZNF784	0.119206	1041.86	107	NO	NO	NO	NO	YES	NO
137	chr2	27522410	TRIM54	0.550278	31.1667	18	NO	YES	NO	NO	NO	NO
138	chr2	27522440	TRIM54	0.698517	41.8621	29	NO	YES	NO	NO	NO	NO
139	chr2	27522496	TRIM54	0.940239	73.169	71	NO	YES	NO	YES	NO	NO
140	chr2	27522512	TRIM54	0.785106	52.234	47	NO	YES	NO	YES	NO	NO
141	chr2	27522513	TRIM54	0.715083	44.2222	36	NO	YES	NO	YES	NO	NO
142	chr2	27676873	IFT172	0.094533	1253.93	107	NO	NO	NO	NO	YES	NO
143	chr2	109000000	GCC2	0	2964.28	163	NO	NO	YES	NO	NO	NO
144	chr2	111000000	RGPD5,RGPD6	0.256788	1235.14	118	NO	YES	YES	NO	YES	NO
145	chr2	111000000	RGPD5,RGPD6	0.184282	1446.11	117	NO	NO	YES	NO	YES	NO
146	chr2	113000000	RGPD5,RGPD8	0.218804	912.177	102	NO	NO	NO	NO	YES	NO
147	chr2	132000000	TUBA3D	1	2.5	4	NO	YES	NO	YES	NO	NO
148	chr2	137000000	DARS	0.085058	3467.13	156	NO	YES	YES	NO	YES	NO
149	chr2	220000000	STK36	0.080651	2660.7	146	NO	NO	YES	NO	YES	NO
150	chr2	220000000	SPEG	0.672083	68.3333	60	NO	NO	NO	NO	YES	NO
151	chr2	220000000	SPEG	0.077169	6130.14	178	NO	NO	NO	NO	YES	NO
152	chr2	220000000	SPEG	0.051486	4221.95	138	NO	NO	NO	NO	YES	NO
153	chr2	220000000	SPEG	0.560123	6716.07	227	NO	NO	YES	NO	YES	YES
154	chr2	220000000	SPEG	0.215063	6445.53	224	NO	NO	YES	NO	YES	YES
155	chr2	220000000	OBSL1	0	1373.58	95	NO	NO	NO	NO	YES	NO
156	chr2	228000000	MFF	0.352884	9108.17	95	NO	NO	NO	NO	YES	NO
157	chr2	236000000	SH3BP4	0.070288	865.5	66	NO	NO	NO	NO	YES	NO
158	chr2	239000000	KLHL30	0.081913	1506.51	126	NO	NO	NO	NO	YES	NO
159	chr20	1895963	SIRPA	0.421914	2024.19	128	NO	NO	YES	NO	YES	NO
160	chr20	2467352	ZNF343	0.239602	487.083	133	NO	NO	NO	NO	YES	NO
161	chr20	2467381	ZNF343	0.388325	730.457	197	NO	NO	NO	NO	YES	NO
162	chr20	2472699	ZNF343	0.623399	279.448	143	NO	NO	NO	NO	YES	NO
163	chr20	5092155	TMEM230	0.339358	1003.74	187	NO	NO	NO	NO	YES	NO
164	chr20	5092172	TMEM230	0.174341	775.919	123	NO	NO	NO	NO	YES	NO
165	chr20	5092173	TMEM230	0.176139	742.852	122	NO	NO	NO	NO	YES	NO
166	chr20	5092186	TMEM230	0.633958	908.976	212	NO	NO	NO	NO	YES	NO
167	chr20	5092203	TMEM230	0.221667	501.49	102	NO	NO	NO	NO	YES	NO
168	chr20	36147533	BLCAP	0.050229	6354.11	205	YES	YES	YES	NO	YES	NO
169	chr20	36147563	BLCAP	0.089323	6250.26	220	YES	YES	NO	YES	YES	YES
170	chr20	36147572	BLCAP	0.133388	6271.15	224	YES	YES	NO	YES	YES	YES
171	chr20	61528197	DIDO1	0	662.558	95	NO	NO	NO	NO	YES	NO
172	chr21	34634952	IFNAR2	0.088638	2731.31	174	NO	NO	YES	NO	YES	NO
173	chr21	34922740	SON	0.061393	3776.84	140	NO	NO	NO	NO	YES	NO
174	chr21	34922752	SON	0.06769	4815.41	174	NO	NO	NO	NO	YES	NO
175	chr21	34922768	SON	0.079246	4668.72	179	NO	NO	NO	NO	YES	NO
176	chr21	34922801	SON	0.213379	6005.47	219	YES	NO	NO	NO	YES	YES
177	chr21	34922806	SON	0.057424	5985.23	177	NO	NO	NO	NO	YES	NO
178	chr21	34922872	SON	0.051663	5327.2	166	NO	NO	NO	NO	YES	NO
179	chr21	34923153	SON	0.040646	3886.12	144	NO	NO	NO	NO	YES	NO
180	chr21	34923167	SON	0.053212	2695.76	118	NO	NO	NO	NO	YES	NO
181	chr21	34923225	SON	0.058427	4491.67	171	NO	NO	NO	NO	YES	NO
182	chr21	34923256	SON	0.127717	4213.85	205	NO	YES	NO	NO	YES	NO
183	chr21	34923275	SON	0.468599	4623.15	227	NO	YES	YES	NO	YES	YES
184	chr21	34923280	SON	0.069826	3395.74	172	NO	NO	YES	NO	YES	NO
185	chr21	34923308	SON	0.045636	3735.67	143	NO	NO	NO	NO	YES	NO
186	chr21	34923319	SON	0.338106	6422.48	226	YES	YES	YES	YES	YES	YES
187	chr21	34924105	SON	0.081157	10142.9	217	NO	YES	YES	NO	YES	NO
188	chr21	34924502	SON	0.088588	4075.23	131	NO	NO	NO	NO	YES	NO
189	chr22	21068947	PI4KA	0.042916	11799.5	215	NO	NO	YES	NO	YES	NO
190	chr22	50659705	TUBGCP6	0.110192	2410.59	125	NO	NO	YES	NO	NO	NO
191	chr22	50659764	TUBGCP6	0.113042	2421.58	120	NO	NO	YES	NO	NO	NO
192	chr3	9807674	OGG1	0.148288	1560.8	163	NO	NO	YES	NO	YES	NO
193	chr3	58141791	FLNB	0.299118	9073.81	229	NO	YES	YES	YES	YES	YES
194	chr3	58141794	FLNB	0.036844	7407.81	180	NO	NO	NO	NO	YES	NO
195	chr3	58141801	FLNB	0.968788	767.486	222	YES	NO	NO	NO	YES	NO
196	chr3	65425591	MAGI1	0.303495	426.82	111	NO	NO	NO	NO	YES	NO
197	chr4	436544	ZNF721	0	822.054	112	NO	NO	NO	NO	YES	NO
198	chr4	1388441	CRIPAK	0.116292	3485.59	209	NO	NO	NO	NO	NO	YES
199	chr4	2835556	SH3BP2	0.150889	1510.2	135	NO	YES	NO	NO	YES	NO
200	chr4	6303371	WFS1	0.029553	19659.8	197	NO	NO	NO	NO	YES	NO
201	chr4	57976228	IGFBP7	0.027974	416616	228	NO	NO	NO	NO	YES	NO
202	chr4	57976234	IGFBP7	0.953846	360556	221	YES	YES	YES	YES	YES	YES
203	chr4	57976286	IGFBP7	0.587232	226542	228	YES	YES	YES	NO	YES	YES
204	chr4	158000000	GRIA2	0.997888	2587.94	223	YES	NO	YES	NO	NO	NO
205	chr4	158000000	GRIA2	0.246568	2528.41	199	YES	NO	YES	NO	NO	NO
206	chr5	38949487	RICTOR	0.261193	301.216	88	NO	NO	NO	NO	YES	NO
207	chr5	38949495	RICTOR	0.622437	550.663	190	NO	NO	NO	NO	YES	NO
208	chr5	157000000	CYFIP2	0.71272	1316.11	225	YES	NO	NO	NO	YES	NO
209	chr5	181000000	TRIM41	0.089269	1142.26	93	NO	NO	NO	NO	YES	NO
210	chr6	29796554	HLA-G	0.990927	2287.58	220	NO	NO	NO	YES	NO	NO
211	chr6	29911916	HLA-A	0.12129	143090	224	NO	YES	YES	YES	YES	YES
212	chr6	31762965	VARS	0.07202	1315.53	102	NO	NO	NO	NO	YES	NO
213	chr6	32497988	HLA-DRB5	0.141745	7775.18	141	NO	YES	NO	NO	NO	NO
214	chr6	33272813	TAPBP	0.000104	4838.39	164	NO	NO	YES	NO	YES	NO
215	chr6	33756242	LEMD2	0.194211	1521.67	171	NO	NO	YES	NO	YES	NO
216	chr6	44120349	TMEM63B	0.326137	4328.94	227	YES	NO	YES	NO	YES	YES
217	chr6	171000000	TBP	0.22	2475.05	217	NO	NO	NO	NO	NO	YES
218	chr7	5352635	TNRC18	0.000628	4522.41	164	NO	NO	YES	NO	YES	NO
219	chr7	5352665	TNRC18	0.000855	5484.39	138	NO	NO	NO	NO	YES	NO
220	chr7	33134883	RP9	0.366242	1045.37	99	NO	YES	YES	NO	YES	NO
221	chr7	39990302	CDK13	0.265721	545.471	136	NO	NO	NO	NO	YES	NO
222	chr7	39990344	CDK13	0.513289	473.942	173	NO	NO	NO	NO	YES	NO
223	chr7	44146446	AEBP1	0	42459.8	221	NO	NO	NO	NO	YES	YES
224	chr7	44146453	AEBP1	0	115748	207	NO	NO	NO	NO	YES	NO
225	chr7	47408712	TNS3	0	2181.72	143	NO	NO	YES	NO	YES	NO
226	chr7	75508461	RHBDD2	0.047686	5372.14	175	NO	NO	NO	NO	YES	NO
227	chr7	76069881	ZP3	0.82916	2461.78	169	NO	YES	YES	YES	YES	NO
228	chr7	76069886	ZP3	0.861509	2790.64	163	NO	YES	NO	YES	YES	NO
229	chr7	77325935	RSBN1L	0.109347	478.889	72	NO	NO	NO	NO	YES	NO
230	chr7	99091155	ZNF394	0.097128	2969.47	180	NO	NO	YES	NO	YES	NO
231	chr7	99091286	ZNF394	0.048579	2371.76	121	NO	NO	NO	NO	YES	NO
232	chr7	99091318	ZNF394	0.049659	2306.83	123	NO	NO	NO	NO	YES	NO
233	chr7	102000000	RASA4,RASA4B	0.105842	2869	76	NO	NO	NO	NO	YES	NO
234	chr7	105000000	KMT2E	0	942.302	199	NO	YES	NO	NO	NO	NO
235	chr7	105000000	KMT2E	0	1052.55	194	NO	YES	NO	NO	NO	NO
236	chr7	131000000	PODXL	0.417541	334.721	122	NO	YES	NO	YES	YES	NO
237	chr8	23186007	LOXL2	0.777528	2579.12	212	NO	YES	YES	YES	YES	NO
238	chr8	104000000	AZIN1	0.109	12166.5	220	YES	YES	YES	NO	YES	YES
239	chr8	133000000	EFR3A	0.498932	1545.34	59	NO	NO	NO	NO	YES	NO
240	chr9	37429814	GRHPR	0.923441	21130.5	227	NO	YES	YES	YES	YES	YES
241	chr9	131000000	CIZ1	0.056733	4530.8	180	NO	NO	YES	NO	YES	NO
242	chr9	133000000	TOR1B	0.132149	3175.76	215	NO	NO	YES	NO	YES	NO
243	chr9	133000000	TOR1B	0.065281	2133.88	135	NO	NO	NO	NO	YES	NO
244	chr9	133000000	TOR1B	0.0525	2377.21	134	NO	NO	NO	NO	YES	NO
245	chr9	134000000	NUP214	0.073895	2967.87	172	NO	NO	YES	NO	YES	NO
246	chr9	139000000	UBAC1	0.430437	2554.94	71	NO	NO	NO	NO	YES	NO
247	chr9	141000000	ARRDC1-AS1	0.126771	4530.61	218	NO	NO	NO	NO	YES	NO
248	chr9	141000000	ARRDC1-AS1	0.201639	4179.71	227	NO	NO	NO	NO	YES	YES
249	chr9	141000000	ARRDC1-AS1	0.213695	4263.39	226	NO	YES	NO	NO	YES	YES
250	chr9	141000000	ARRDC1-AS1	0.044967	3079.76	151	NO	NO	NO	NO	YES	NO
251	chrX	147000000	FMR1	0	626	84	NO	NO	NO	NO	YES	NO
252	chrX	154000000	FLNA	0.907657	111387	230	YES	YES	YES	YES	YES	YES
