# Supplementary material for: RNA editing of Filamin A pre‐mRNA regulates vascular contraction and diastolic blood pressure
Source: EMBO J. 2018 Aug 7;37(19):e94813. doi: 10.15252/embj.201694813 (PMC6166124; doi:10.15252/embj.201694813)
Supplement: Supplementary file 4 — Table EV2 [file EMBJ-37-e94813-s004.xlsx]

## Sheet: Legend
Table EV2: Comparison of editing levels in the ventricle in the GTEX cohort between cardiovascular disease and unrelated disease control.
Filamin A editing drops from 23 to 17 % in cardiovascular disease.

## Sheet: Table EV2
	chr	pos	AG_healthy	AG_sick	editing.pval	num_healthy	num_disease	fdr	gene	func
1	chr1	8674712	0.230142857142857	0.252285714285714	0.897539890948048	7	7	0.998166133358378	RERE	nonsynonymous SNV
2	chr1	33736182	0.52075	0.2516	0.0269971147835122	4	10	0.524232637932699	ZNF362	nonsynonymous SNV
3	chr1	44437514	0.0472857142857143	0.068	0.36720205928038	7	9	0.780787536575124	DPH2	nonsynonymous SNV
4	chr1	44437551	0.032	0.033875	0.305732777217391	10	8	0.708721089745784	DPH2	nonsynonymous SNV
5	chr1	150115083	0.635363636363636	0.435882352941176	0.0934528427995062	11	17	0.642265181231857	VPS45	nonsynonymous SNV
6	chr1	150115105	0.5	0.3666	0.801572631471744	4	5	0.991794864441717	VPS45	nonsynonymous SNV
7	chr1	150199045	0.14971875	0.231809523809524	0.0304742563691079	32	63	0.524232637932699	ANP32E	nonsynonymous SNV
8	chr1	150199051	0.087125	0.111145161290323	0.099370707242646	32	62	0.642265181231857	ANP32E	nonsynonymous SNV
9	chr1	151733327	0.4078	0.409961538461538	0.308749781671431	25	26	0.708721089745784	MRPL9	nonsynonymous SNV
10	chr1	156641736	0.0502727272727273	0.0433980582524272	0.181553849653418	66	103	0.70093141168407	NES	nonsynonymous SNV
11	chr1	156641737	0.0538787878787879	0.044803738317757	0.0864476825178972	66	107	0.642265181231857	NES	nonsynonymous SNV
12	chr1	160302244	0.312253521126761	0.292954545454545	0.255237827918018	71	110	0.70093141168407	COPA	nonsynonymous SNV
13	chr1	160319987	0.0724545454545455	0.050962962962963	0.101744979205047	33	54	0.642265181231857	NCSTN	nonsynonymous SNV
14	chr1	225974581	0.216474576271186	0.21347572815534	0.936171731697353	59	103	1	SRP9	synonymous SNV
15	chr1	225974600	0.0687391304347826	0.0654047619047619	0.640740784843959	23	42	0.912518226022831	SRP9	nonsynonymous SNV
16	chr1	225974612	0.100533333333333	0.0512380952380952	0.222245676383051	15	21	0.70093141168407	SRP9	nonsynonymous SNV
17	chr1	225974614	0.490464788732394	0.458675675675676	0.176013848913624	71	111	0.70093141168407	SRP9	nonsynonymous SNV
18	chr1	225974644	0.0681785714285714	0.05024	0.0570946437352444	28	50	0.524232637932699	SRP9	synonymous SNV
19	chr1	225974645	0.124830508474576	0.146902912621359	0.513882314921678	59	103	0.834933333333333	SRP9	nonsynonymous SNV
20	chr1	225974662	0.0750285714285714	0.0698214285714286	0.167796432443304	35	56	0.70093141168407	SRP9	synonymous SNV
21	chr10	43312876	0.0707647058823529	0.0575569620253165	0.0540113778041042	51	79	0.524232637932699	BMS1	synonymous SNV
22	chr10	79397298	0.547571428571429	0.448333333333333	0.334646337668472	7	9	0.726866238806789	KCNMA1	nonsynonymous SNV
23	chr10	88911841	0.522352941176471	0.550676470588235	0.487968631892193	17	34	0.828316501195151	FAM35A	nonsynonymous SNV
24	chr10	99474139	0.115	0.069	1	4	3	1	MARVELD1	nonsynonymous SNV
25	chr10	126450991	0.118	0.103153846153846	0.814840214873554	9	13	0.991794864441717	METTL10	nonsynonymous SNV
26	chr10	126451098	0.215780487804878	0.15859375	0.0280669378398685	41	64	0.524232637932699	METTL10	nonsynonymous SNV
27	chr10	135110839	0.6695	0.656052083333333	0.767228971268843	52	96	0.968626576226915	TUBGCP2	nonsynonymous SNV
28	chr10	135110869	0.344333333333333	0.3682	0.652782845261911	3	5	0.912518226022831	TUBGCP2	nonsynonymous SNV
29	chr10	135110876	0.28125	0.369142857142857	0.848045197071629	4	7	0.991794864441717	TUBGCP2	synonymous SNV
30	chr10	135110893	0.485459459459459	0.465783333333333	0.627023196894736	37	60	0.911213566710335	TUBGCP2	nonsynonymous SNV
31	chr11	47657111	0.000692307692307692	4.28571e+09	0.673411859069291	39	70	0.912518226022831	MTCH2	nonsynonymous SNV
32	chr11	62458275	0.5035	0.391873015873016	0.141016262654094	40	63	0.70093141168407	BSCL2	nonsynonymous SNV
33	chr11	64074842	0.00225	0.00136363636363636	0.273095913886244	12	11	0.70093141168407	ESRRA	nonsynonymous SNV
34	chr11	65636053	0.977534246575342	0.954469565217391	0.363677580659072	73	115	0.780787536575124	EFEMP2	nonsynonymous SNV
35	chr12	58019217	0.0498378378378378	0.0494259259259259	0.698026000475037	37	54	0.912518226022831	SLC26A10	nonsynonymous SNV
36	chr12	122353796	0.49252380952381	0.481719298245614	0.665628986388683	42	57	0.912518226022831	PSMD9	nonsynonymous SNV
37	chr12	123466262	0.0236851851851852	0.0164731182795699	0.056060773776123	54	93	0.524232637932699	ARL6IP4	nonsynonymous SNV
38	chr12	132547138	0.1365	0.136444444444444	0.919496340121058	18	36	0.998166133358378	EP400	synonymous SNV
39	chr12	133438931	0.619375	0.435166666666667	0.21740251007774	16	12	0.70093141168407	CHFR	nonsynonymous SNV
40	chr12	133438934	0.53047619047619	0.546275862068966	0.992003789090406	21	29	1	CHFR	nonsynonymous SNV
41	chr12	133438949	0.529611111111111	0.511142857142857	0.838132249448306	36	42	0.991794864441717	CHFR	nonsynonymous SNV
42	chr13	46090370	0.127266666666667	0.125454545454545	0.23859134423002	15	22	0.70093141168407	COG3	synonymous SNV
43	chr13	46090371	0.377138461538462	0.339549019607843	0.328558836028979	65	102	0.724329126442971	COG3	nonsynonymous SNV
44	chr13	100915079	0.069	0.123363636363636	0.570526661249723	5	11	0.873078678579122	PCCA	synonymous SNV
45	chr13	110838778	0.03925	0.0305254237288136	0.105395865445277	40	59	0.645150449089268	COL4A1	nonsynonymous SNV
46	chr14	26917530	0.39575	0.4066	1	4	5	1	NOVA1	nonsynonymous SNV
47	chr14	35735967	0.3608125	0.516	0.0298263029715717	16	35	0.524232637932699	KIAA0391	nonsynonymous SNV
48	chr14	61545606	0.113666666666667	0.125	0.723877187786295	6	11	0.925463240081213	SLC38A6	nonsynonymous SNV
49	chr14	61545615	0.1524	0.133	0.699300699300699	5	9	0.912518226022831	SLC38A6	nonsynonymous SNV
50	chr14	61545632	0.101333333333333	0.0898	0.662337662337662	6	5	0.912518226022831	SLC38A6	synonymous SNV
51	chr15	65249450	0.14225	0.151315789473684	0.903056461481244	12	19	0.998166133358378	ANKDD1A	nonsynonymous SNV
52	chr15	65249453	0.09775	0.114230769230769	1	8	13	1	ANKDD1A	nonsynonymous SNV
53	chr15	65249466	0.181423076923077	0.222	0.84441419210641	26	32	0.991794864441717	ANKDD1A	nonsynonymous SNV
54	chr15	65425319	0.256214285714286	0.169666666666667	0.214838343622613	14	27	0.70093141168407	PDCD7	synonymous SNV
55	chr15	65425334	0.178909090909091	0.163631578947368	0.199108100594601	22	19	0.70093141168407	PDCD7	synonymous SNV
56	chr15	65425992	0.3286	0.345833333333333	0.853476158966112	5	6	0.991794864441717	PDCD7	nonsynonymous SNV
57	chr15	75646086	0.757	0.754564102564103	0.443067656645062	70	117	0.805391545154938	NEIL1	nonsynonymous SNV
58	chr15	75646087	0.439441176470588	0.425239316239316	0.685815140740732	68	117	0.912518226022831	NEIL1	synonymous SNV
59	chr16	30002836	0.099390243902439	0.0763666666666667	0.143503211580914	41	60	0.70093141168407	TAOK2	nonsynonymous SNV
60	chr16	70154480	0.4675625	0.39315625	0.505619811645442	32	64	0.834933333333333	PDPR	nonsynonymous SNV
61	chr16	77770615	0.0976	0.06846875	0.376105166591489	25	32	0.791387954702925	NUDT7	synonymous SNV
62	chr17	7149375	0.0204716981132075	0.0167714285714286	0.401802705964383	53	70	0.803605411928766	CTDNEP1	nonsynonymous SNV
63	chr17	15406471	0.1205	0.198111111111111	0.697693832446829	4	9	0.912518226022831	TVP23C	nonsynonymous SNV
64	chr17	15406498	0.24	0.187857142857143	0.240109264184379	9	14	0.70093141168407	TVP23C	synonymous SNV
65	chr17	16285770	0.0400281690140845	0.0410347826086957	0.8729598636617	71	115	0.997154308456457	UBB	synonymous SNV
66	chr17	27898922	0.0176666666666667	0.01724	0.845292065915322	12	25	0.991794864441717	TP53I13	synonymous SNV
67	chr17	36666256	0.0876842105263158	0.0877272727272727	0.914808755822324	38	44	0.998166133358378	ARHGAP23	nonsynonymous SNV
68	chr17	37826529	0.124111111111111	0.0885	0.0132420150901541	18	32	0.524232637932699	PNMT	nonsynonymous SNV
69	chr17	40695730	0.042	0.0533333333333333	1	2	3	1	NAGLU	nonsynonymous SNV
70	chr17	56056604	0.158727272727273	0.134528301886792	0.624944709760558	22	53	0.911213566710335	VEZF1	nonsynonymous SNV
71	chr17	73886873	0.152785714285714	0.1146	0.293462757898946	14	15	0.70093141168407	TRIM65	nonsynonymous SNV
72	chr17	79784270	0.0813333333333333	0.39275	0.153576396549984	3	4	0.70093141168407	MCRIP1	nonsynonymous SNV
73	chr17	79891147	0.9995	0.982894736842105	0.562837218735959	72	114	0.873078678579122	PYCR1	synonymous SNV
74	chr17	80441088	0.651146341463415	0.61312	0.399208255076285	41	50	0.803605411928766	NARF	unknown
75	chr17	80441102	0.307052631578947	0.343130434782609	0.505286626600802	19	23	0.834933333333333	NARF	unknown
76	chr17	80441110	0.4476	0.499788461538462	0.587314514846035	40	52	0.878796533325178	NARF	unknown
77	chr17	80441127	0.311769230769231	0.313790697674419	0.298416343588267	26	43	0.70093141168407	NARF	unknown
78	chr17	80441134	0.289903225806452	0.327928571428571	0.395807946550156	31	42	0.803605411928766	NARF	unknown
79	chr17	80445942	0.0628536585365854	0.061	0.681375964516276	41	57	0.912518226022831	NARF	nonsynonymous SNV
80	chr19	3594978	0.133888888888889	0.123645161290323	0.639481305088709	18	31	0.912518226022831	TBXA2R	synonymous SNV
81	chr19	3594991	0.0884	0.0928	1	5	5	1	TBXA2R	nonsynonymous SNV
82	chr19	3595015	0.079	0.0736	0.389568710790221	10	5	0.803605411928766	TBXA2R	nonsynonymous SNV
83	chr19	3595042	0.153125	0.136863636363636	0.23538306154109	32	44	0.70093141168407	TBXA2R	nonsynonymous SNV
84	chr19	4499632	0.131402985074627	0.117923076923077	0.201626299458093	67	104	0.70093141168407	HDGFRP2	nonsynonymous SNV
85	chr19	7585273	0.0279649122807018	0.02475	0.681830442052937	57	84	0.912518226022831	ZNF358	nonsynonymous SNV
86	chr19	8578035	0.577384615384615	0.539686274509804	0.581200565471437	39	51	0.877673652113017	ZNF414	nonsynonymous SNV
87	chr19	8670579	0.132666666666667	0.1055	0.918522662297781	3	8	0.998166133358378	ADAMTS10	nonsynonymous SNV
88	chr19	14593605	0.061	0.0416875	0.245766820786494	10	16	0.70093141168407	GIPC1	nonsynonymous SNV
89	chr19	14593693	0.082675	0.07721875	0.160464544673551	40	64	0.70093141168407	GIPC1	synonymous SNV
90	chr19	15289692	0.0496486486486487	0.0552075471698113	0.708970354374008	37	53	0.918025715279164	NOTCH3	nonsynonymous SNV
91	chr19	16682853	0.3645	0.255142857142857	0.250276008788113	4	7	0.70093141168407	SLC35E1	nonsynonymous SNV
92	chr19	18284747	0.123206896551724	0.103589743589744	0.238504457049482	29	39	0.70093141168407	IFI30	synonymous SNV
93	chr19	46841490	0.124138461538462	0.0989428571428571	0.0262546399483604	65	105	0.524232637932699	HIF3A	nonsynonymous SNV
94	chr19	46841498	0.0235	0.0238928571428571	0.806442086529452	32	28	0.991794864441717	HIF3A	nonsynonymous SNV
95	chr19	46841520	0.0405925925925926	0.0303870967741935	0.0345804279977821	27	31	0.524232637932699	HIF3A	nonsynonymous SNV
96	chr19	46841522	0.0356521739130435	0.0221724137931034	0.2199035771549	23	29	0.70093141168407	HIF3A	nonsynonymous SNV
97	chr19	46841523	0.0312592592592593	0.024125	0.0522221569193534	27	32	0.524232637932699	HIF3A	nonsynonymous SNV
98	chr19	46841528	0.0235882352941176	0.0194333333333333	0.272490562673346	17	30	0.70093141168407	HIF3A	nonsynonymous SNV
99	chr19	46841538	0.108246153846154	0.0985714285714286	0.130388697061582	65	112	0.70093141168407	HIF3A	nonsynonymous SNV
100	chr19	46841545	0.0803269230769231	0.0623804347826087	0.0835465894380881	52	92	0.642265181231857	HIF3A	synonymous SNV
101	chr2	27522410	0.139081632653061	0.115057471264368	0.089053804105256	49	87	0.642265181231857	TRIM54	nonsynonymous SNV
102	chr2	27522440	0.14986	0.108950617283951	0.124730971321101	50	81	0.70093141168407	TRIM54	nonsynonymous SNV
103	chr2	27522496	0.420823529411765	0.404619047619048	0.918293544062325	68	105	0.998166133358378	TRIM54	synonymous SNV
104	chr2	27522512	0.254863636363636	0.26678431372549	0.483926720271654	66	102	0.828316501195151	TRIM54	nonsynonymous SNV
105	chr2	27522513	0.195327586206897	0.17953125	0.275275525876996	58	96	0.70093141168407	TRIM54	nonsynonymous SNV
106	chr2	110585652	0.277466666666667	0.371268292682927	0.132500584028392	30	41	0.70093141168407	RGPD5,RGPD6	nonsynonymous SNV
107	chr2	111301009	0.249620689655172	0.299162790697674	0.458350111237069	29	43	0.819351526282194	RGPD5,RGPD6	nonsynonymous SNV
108	chr2	113155572	0.312266666666667	0.340846153846154	0.225457636211491	15	26	0.70093141168407	RGPD5,RGPD8	nonsynonymous SNV
109	chr2	132240363	0.0579846153846154	0.0572884615384615	0.924044885831766	65	104	0.998166133358378	TUBA3D	nonsynonymous SNV
110	chr2	136719004	0.067	0.0924509803921569	0.470033062350466	20	51	0.825623292128644	DARS	synonymous SNV
111	chr2	220299723	0.159352941176471	0.102933333333333	0.602509022178523	17	30	0.894903106471042	SPEG	synonymous SNV
112	chr2	220348265	0.036	0.0955	NA	NA	NA	NA	SPEG	nonsynonymous SNV
113	chr2	220348324	0.1269	0.09765	0.251947050780731	10	20	0.70093141168407	SPEG	nonsynonymous SNV
114	chr2	220348332	0.044	0.12975	NA	NA	NA	NA	SPEG	synonymous SNV
115	chr2	228221725	0.317852941176471	0.400788461538462	0.0514184417333449	34	52	0.524232637932699	MFF	synonymous SNV
116	chr2	235951116	0.164	0.0774	0.0800422703583132	6	5	0.642265181231857	SH3BP4	nonsynonymous SNV
117	chr2	239054429	0.0466666666666667	0.0488888888888889	0.952885171908047	6	9	1	KLHL30	nonsynonymous SNV
118	chr20	1895963	0.470058823529412	0.3263125	0.0385287845207637	34	64	0.524232637932699	SIRPA	nonsynonymous SNV
119	chr20	2467352	0.246	0.338727272727273	0.235330988517356	6	11	0.70093141168407	ZNF343	nonsynonymous SNV
120	chr20	2467381	0.354216216216216	0.437609756097561	0.170601870134371	37	41	0.70093141168407	ZNF343	synonymous SNV
121	chr20	2472699	0.5167	0.754296296296296	0.0372223056455412	10	27	0.524232637932699	ZNF343	synonymous SNV
122	chr20	5092155	0.310647058823529	0.247375	0.43738572195824	17	16	0.805391545154938	TMEM230	synonymous SNV
123	chr20	5092172	0.159222222222222	0.139904761904762	1	9	21	1	TMEM230	nonsynonymous SNV
124	chr20	5092173	0.1222	0.261166666666667	0.329004329004329	5	6	0.724329126442971	TMEM230	synonymous SNV
125	chr20	5092186	0.42175	0.321785714285714	0.277782856833887	20	28	0.70093141168407	TMEM230	nonsynonymous SNV
126	chr20	5092203	0.071	0.102333333333333	NA	NA	NA	NA	TMEM230	synonymous SNV
127	chr20	36147533	0.0345714285714286	0.0370117647058824	0.222445736561711	49	85	0.70093141168407	BLCAP	nonsynonymous SNV
128	chr20	36147563	0.0763898305084746	0.072377358490566	0.854318348578508	59	106	0.991794864441717	BLCAP	nonsynonymous SNV
129	chr20	36147572	0.135553846153846	0.132774774774775	0.441609951252571	65	111	0.805391545154938	BLCAP	nonsynonymous SNV
130	chr21	34634952	0.0893333333333333	0.0841333333333333	0.676187064320105	9	15	0.912518226022831	IFNAR2	synonymous SNV
131	chr21	34922740	0.0517	0.0541	0.733440625896784	10	10	0.931792493277676	SON	synonymous SNV
132	chr21	34922752	0.0723125	0.0399393939393939	0.0634289682758959	16	33	0.557071808336129	SON	synonymous SNV
133	chr21	34922768	0.0726666666666667	0.0671428571428571	0.941090241770889	12	28	1	SON	nonsynonymous SNV
134	chr21	34922801	0.103818181818182	0.0578378378378378	0.0202926643566232	22	37	0.524232637932699	SON	nonsynonymous SNV
135	chr21	34922806	0.0405	0.0483333333333333	0.234876199219369	10	12	0.70093141168407	SON	synonymous SNV
136	chr21	34922872	0.0462666666666667	0.0363076923076923	0.956772580727195	15	26	1	SON	synonymous SNV
137	chr21	34923153	0.0702666666666667	0.0493333333333333	0.0569784220733727	15	30	0.524232637932699	SON	nonsynonymous SNV
138	chr21	34923167	0.0524	0.0431153846153846	0.272344121750841	15	26	0.70093141168407	SON	nonsynonymous SNV
139	chr21	34923225	0.0336363636363636	0.0933461538461538	0.0892221488596042	11	26	0.642265181231857	SON	nonsynonymous SNV
140	chr21	34923256	0.0976756756756757	0.0914318181818182	0.816237596363834	37	44	0.991794864441717	SON	synonymous SNV
141	chr21	34923275	0.1048	0.0896119402985075	0.960635265659779	35	67	1	SON	nonsynonymous SNV
142	chr21	34923280	0.053	0.0643888888888889	0.89912608539983	15	18	0.998166133358378	SON	synonymous SNV
143	chr21	34923308	0.0781538461538462	0.0353125	0.56823677801411	13	16	0.873078678579122	SON	nonsynonymous SNV
144	chr21	34923319	0.155296296296296	0.108516853932584	0.0184108394643915	54	89	0.524232637932699	SON	synonymous SNV
145	chr21	34924105	0.0627843137254902	0.0485072463768116	0.28219630081943	51	69	0.70093141168407	SON	synonymous SNV
146	chr21	34924502	0.0455833333333333	0.0444	0.428628923666054	12	5	0.805391545154938	SON	nonsynonymous SNV
147	chr22	21068947	0.0479411764705882	0.0457625	0.820717570097104	51	80	0.991794864441717	PI4KA	nonsynonymous SNV
148	chr22	50659705	0.0678095238095238	0.073741935483871	0.888675611493818	21	31	0.998166133358378	TUBGCP6	nonsynonymous SNV
149	chr22	50659764	0.056375	0.0625625	1	8	16	1	TUBGCP6	synonymous SNV
150	chr3	9807674	0.15371875	0.159645833333333	0.847623025762255	32	48	0.991794864441717	OGG1	nonsynonymous SNV
151	chr3	58141791	0.247458333333333	0.227095652173913	0.29837836387376	72	115	0.70093141168407	FLNB	nonsynonymous SNV
152	chr3	58141794	0.0330666666666667	0.0377222222222222	0.625252291033514	15	18	0.911213566710335	FLNB	nonsynonymous SNV
153	chr3	58141801	0.93441935483871	0.911458333333333	0.883111100195418	31	48	0.998166133358378	FLNB	nonsynonymous SNV
154	chr3	65425591	0.34085	0.34375	0.418669736773618	20	40	0.805391545154938	MAGI1	nonsynonymous SNV
155	chr4	1388441	0.163127272727273	0.140292682926829	0.0510272936708488	55	82	0.524232637932699	CRIPAK	nonsynonymous SNV
156	chr4	2835556	0.123222222222222	0.112983050847458	0.446481245050387	45	59	0.805391545154938	SH3BP2	nonsynonymous SNV
157	chr4	6303371	0.0097	0.0204	0.329423361916799	10	20	0.724329126442971	WFS1	nonsynonymous SNV
158	chr4	57976228	0.00618965517241379	0.00634146341463415	0.533198077343014	58	82	0.854809616057848	IGFBP7	nonsynonymous SNV
159	chr4	57976234	0.281246575342466	0.265198275862069	0.262240290426422	73	116	0.70093141168407	IGFBP7	nonsynonymous SNV
160	chr4	57976286	0.0514558823529412	0.0459326923076923	0.296182657948807	68	104	0.70093141168407	IGFBP7	synonymous SNV
161	chr4	158257875	1	1	NA	NA	NA	NA	GRIA2	nonsynonymous SNV
162	chr4	158257879	1	1	NA	NA	NA	NA	GRIA2	synonymous SNV
163	chr5	38949487	0.5	1	NA	NA	NA	NA	RICTOR	nonsynonymous SNV
164	chr5	38949495	0.5	0.45725	0.554225980060014	6	8	0.873078678579122	RICTOR	synonymous SNV
165	chr5	156736808	0.242857142857143	0.214076923076923	0.873744121766301	7	13	0.997154308456457	CYFIP2	nonsynonymous SNV
166	chr5	180651043	0.125	0.044	0.0560066069507073	2	7	0.524232637932699	TRIM41	nonsynonymous SNV
167	chr6	29796554	0.98104347826087	0.986090909090909	0.644509341553983	69	110	0.912518226022831	HLA-G	nonsynonymous SNV
168	chr6	29911916	0.169267605633803	0.18119298245614	0.29553903772377	71	114	0.70093141168407	HLA-A	nonsynonymous SNV
169	chr6	32497988	0.094	0.153491525423729	0.00284315414350174	46	59	0.307134894389137	HLA-DRB5	nonsynonymous SNV
170	chr6	33756242	0.141444444444444	0.134272727272727	0.445351325593769	9	11	0.805391545154938	LEMD2	nonsynonymous SNV
171	chr6	44120349	0.0495	0.0475	0.718771618803983	40	38	0.924788961773277	TMEM63B	nonsynonymous SNV
172	chr6	170871013	0.228092592592593	0.246197802197802	0.475140677318969	54	91	0.82740014498648	TBP	synonymous SNV
173	chr7	5352665	0.00071875	0.00628301886792453	0.864822709184649	32	53	0.997154308456457	TNRC18	synonymous SNV
174	chr7	33134883	0.456948717948718	0.428218181818182	0.47996291637649	39	55	0.828316501195151	RP9	nonsynonymous SNV
175	chr7	39990302	0.390066666666667	0.285818181818182	0.5822191553621	15	11	0.877673652113017	CDK13	nonsynonymous SNV
176	chr7	39990344	0.5390625	0.430322580645161	0.238255151433621	16	31	0.70093141168407	CDK13	nonsynonymous SNV
177	chr7	44146453	0.00322727272727273	0.000666666666666667	0.537612643805799	22	51	0.855100425580877	AEBP1	nonsynonymous SNV
178	chr7	75508461	0.0218	0.0417272727272727	0.56502374838701	5	11	0.873078678579122	RHBDD2	nonsynonymous SNV
179	chr7	76069881	0.814	0.903465909090909	0.0108311174067786	48	88	0.524232637932699	ZP3	nonsynonymous SNV
180	chr7	76069886	0.835583333333333	0.897556818181818	0.0992579065219809	48	88	0.642265181231857	ZP3	nonsynonymous SNV
181	chr7	99091155	0.0456521739130435	0.0526521739130435	0.329892473429472	23	46	0.724329126442971	ZNF394	synonymous SNV
182	chr7	99091286	0.033	0.0641666666666667	0.257142857142857	4	6	0.70093141168407	ZNF394	synonymous SNV
183	chr7	99091318	0.0346666666666667	0.037	0.808532411491914	6	6	0.991794864441717	ZNF394	nonsynonymous SNV
184	chr7	102232889	0.114875	0.132363636363636	0.261888567520502	24	22	0.70093141168407	RASA4,RASA4B	nonsynonymous SNV
185	chr7	131195075	0.240932203389831	0.2854	0.124999174018838	59	95	0.70093141168407	PODXL	nonsynonymous SNV
186	chr8	23186007	0.83048275862069	0.771884210526316	0.208461957329678	58	95	0.70093141168407	LOXL2	nonsynonymous SNV
187	chr8	103841636	0.0822909090909091	0.0600112359550562	0.124033795973695	55	89	0.70093141168407	AZIN1	nonsynonymous SNV
188	chr8	132999936	0.432894736842105	0.539576923076923	0.250026844826348	19	26	0.70093141168407	EFR3A	nonsynonymous SNV
189	chr9	37429814	0.905945205479452	0.935594827586207	0.19116155494614	73	116	0.70093141168407	GRHPR	synonymous SNV
190	chr9	130953032	0.0572631578947368	0.05546875	0.501168564846388	19	32	0.834933333333333	CIZ1	nonsynonymous SNV
191	chr9	132571671	0.136740740740741	0.129514285714286	0.68543291440634	27	35	0.912518226022831	TOR1B	nonsynonymous SNV
192	chr9	132571707	0.1052	0.1165	1	5	4	1	TOR1B	synonymous SNV
193	chr9	132571767	0.0795	0.0865	0.8	2	4	0.991794864441717	TOR1B	nonsynonymous SNV
194	chr9	134103576	0.0486	0.05825	0.508901106212287	5	8	0.834933333333333	NUP214	nonsynonymous SNV
195	chr9	138831567	0.32888	0.391060606060606	0.700199628878905	25	33	0.912518226022831	UBAC1	nonsynonymous SNV
196	chr9	140510564	0.0466153846153846	0.0411428571428571	0.936011596550767	26	35	1	ARRDC1-AS1	NA
197	chr9	140510573	0.0555	0.0592162162162162	0.446553728006699	20	37	0.805391545154938	ARRDC1-AS1	NA
198	chr9	140510586	0.073734693877551	0.0702647058823529	0.469059953973441	49	68	0.825623292128644	ARRDC1-AS1	NA
199	chr9	140510629	0.0282857142857143	0.0383333333333333	0.516666666666667	7	3	0.834933333333333	ARRDC1-AS1	NA
200	chrX	153579950	0.231347826086957	0.169173913043478	0.0030409395484073	69	115	0.307134894389137	FLNA	nonsynonymous SNV
