# Supplementary material for: RNA editing of Filamin A pre‐mRNA regulates vascular contraction and diastolic blood pressure
Source: EMBO J. 2018 Aug 7;37(19):e94813. doi: 10.15252/embj.201694813 (PMC6166124; doi:10.15252/embj.201694813)
Supplement: Supplementary file 5 — Table EV3 [file EMBJ-37-e94813-s005.xlsx]

## Sheet: Legend
Table EV3: Semi-quantitive mass spectrometry analysis of immunoprecipitation experiments of filamin A from wild type ( editing) and knock-in (no-editing) vSMCs
MS-MS counts from three technical replicates are compared and normalized to the number of counts obtained over filamin A counts.
Counts are sorted by fold change (top of the table enriched with uneditable FLNA, bottom of table enriched with edited FLNA) and significance is calculated
Proteins involved in acto myosin contraction are highlighed in yellow, proteins involved in cell adhesion are marked in green. Proteins with nuclear function are highlighted in pink.

## Sheet: Table EV3
				raw intensities (log2) no imputation						raw intensities (log2)						intensities normalized to FlnA (log2+20)						intensities normalized to their median (per sample, log2)						t-test raw			t-test FlnA norm			t-test median norm
Protein IDs	Protein names	Gene names	Fasta headers	Kin1	Kin2	Kin3	WT1	WT2	WT3	Kin1	Kin2	Kin3	WT1	WT2	WT3	Kin1	Kin2	Kin3	WT1	WT2	WT3	Kin1	Kin2	Kin3	WT1	WT2	WT3	mean log ratio (WT/Kin)	-Log t-test p value (FDR 0.05)	t-test Significant	mean log ratio (WT/Kin)	-Log t-test p value (FDR 0.05)	t-test Significant	mean log ratio (WT/Kin)	-Log t-test p value (FDR 0.05)	t-test Significant	Number of proteins	Peptides	Razor + unique peptides	Unique peptides	Q-value	Sequence coverage [%]	Mol. weight [kDa]	Sequence length	MS/MS Count	MS/MS Count Kin1	MS/MS Count Kin2	MS/MS Count Kin3	MS/MS Count WT1
Q9JMH9-1;K3W4L0;B2RRE2;Q9JMH9;Q9JMH9-6;E9QAX2;Q9JMH9-4;E9QA74;E9Q405;Q9JMH9-5;Q9JMH9-7;Q9JMH9-2	Unconventional myosin-XVIIIa	Myo18a	>sp|Q9JMH9-1|MY18A_MOUSE Isoform 1 of Unconventional myosin-XVIIIa OS=Mus musculus GN=Myo18a;>tr|K3W4L0|K3W4L0_MOUSE Unconventional myosin-XVIIIa OS=Mus musculus GN=Myo18a PE=1 SV=1;>tr|B2RRE2|B2RRE2_MOUSE Myo18a protein OS=Mus musculus GN=Myo18a PE=1 SV=1	25.5384	25.5444	25.1501	21.9877	17.3519	19.8844	25.5384	25.5444	25.1501	21.9877	17.3519	19.8844	-4.05701	-4.67528	-4.47642	-7.07046	-9.9609	-8.69361	3.24652	2.33819	2.69568	-0.0238342	-3.76559	-2.09448	1.86713	-5.66962	+	2.08617	-4.17209	+	1.87676	-4.72143	+	12	35	35	35	0	19.8	230.9	2035	61	22	18	19	2
P62737;P63268;D3YZY0;D3Z2K3	Actin, aortic smooth muscle;Actin, gamma-enteric smooth muscle	Acta2;Actg2	>sp|P62737|ACTA_MOUSE Actin, aortic smooth muscle OS=Mus musculus GN=Acta2 PE=1 SV=1;>sp|P63268|ACTH_MOUSE Actin, gamma-enteric smooth muscle OS=Mus musculus GN=Actg2 PE=1 SV=1;>tr|D3YZY0|D3YZY0_MOUSE Actin, gamma-enteric smooth muscle (Fragment) OS=Mus mu	23.3966	24.4977	23.7044	20.8855	NaN	20.1136	23.3966	24.4977	23.7044	20.8855	17.0631	20.1136	-6.19877	-5.72205	-5.92209	-8.17266	-12.561	-8.46438	1.10475	1.29142	1.25001	-1.12603	-4.2986	-1.86525	1.68967	-4.51214	+	1.24841	-3.78505	+	1.71778	-3.64536	+	4	35	1	1	0	77.7	42.009	377	9	2	3	3	1
Q9WU62-2;Q9WU62	Inner centromere protein	Incenp	>sp|Q9WU62-2|INCE_MOUSE Isoform 2 of Inner centromere protein OS=Mus musculus GN=Incenp;>sp|Q9WU62|INCE_MOUSE Inner centromere protein OS=Mus musculus GN=Incenp PE=1 SV=2	24.1486	24.8718	23.2068	20.5004	19.1208	19.4919	24.1486	24.8718	23.2068	20.5004	19.1208	19.4919	-5.44683	-5.34792	-6.41966	-8.55782	-8.19202	-9.08609	1.85669	1.66555	0.752445	-1.51119	-1.99672	-2.48697	2.63401	-4.37137	+	2.58674	-2.87384	+	2.82436	-3.42319	+	2	15	15	15	0	21.9	100.77	876	28	9	15	4	0
P60710;E9Q1F2;E9Q5F4;G3UZ07;E9Q606;Q8BFZ3;F8WGM8;E9Q2D1;F6WX90;V9GXQ2;E9Q3M9	Actin, cytoplasmic 1;Actin, cytoplasmic 1, N-terminally processed	Actb	>sp|P60710|ACTB_MOUSE Actin, cytoplasmic 1 OS=Mus musculus GN=Actb PE=1 SV=1;>tr|E9Q1F2|E9Q1F2_MOUSE Actin, cytoplasmic 1 OS=Mus musculus GN=Actb PE=3 SV=1;>tr|E9Q5F4|E9Q5F4_MOUSE Actin, cytoplasmic 1 (Fragment) OS=Mus musculus GN=Actb PE=3 SV=1	22.9402	23.8531	NaN	NaN	NaN	NaN	22.9402	23.8531	18.7436	18.0028	16.9721	16.9855	-6.65522	-6.3666	-10.8749	-11.4964	-9.70596	-11.0165	0.648306	0.646868	-5.08385	-4.5923	-3.48043	-4.29789	1.31641	-4.52548	+	0.828473	-2.77408	+	0.669188	-2.86065		11	38	2	2	0	82.9	41.736	375	3	1	2	0	0
Q80TE4-2;Q80TE4	Signal-induced proliferation-associated 1-like protein 2	Sipa1l2	>sp|Q80TE4-2|SI1L2_MOUSE Isoform 2 of Signal-induced proliferation-associated 1-like protein 2 OS=Mus musculus GN=Sipa1l2;>sp|Q80TE4|SI1L2_MOUSE Signal-induced proliferation-associated 1-like protein 2 OS=Mus musculus GN=Sipa1l2 PE=1 SV=3	21.4923	22.0408	21.5828	19.217	NaN	NaN	21.4923	22.0408	21.5828	19.217	16.1463	17.6607	-8.10307	-8.17894	-8.04375	-9.84122	-11.005	-10.1914	-0.799543	-1.16547	-0.871653	-2.79459	-3.47445	-5.38068	1.95426	-4.03062	+	2.5263	-2.23728	+	1.7025	-2.93768	+	2	6	4	4	0	4.3	187.33	1703	9	3	2	3	1
Q5SWZ5		Mprip	>tr|Q5SWZ5|Q5SWZ5_MOUSE Myosin phosphatase Rho-interacting protein OS=Mus musculus GN=Mprip PE=1 SV=1	21.851	21.2361	21.878	17.6519	16.4729	19.7065	21.851	21.2361	21.878	17.6519	16.4729	19.7065	-7.74438	-8.98356	-7.74846	-11.4063	-10.8399	-8.87151	-0.440853	-1.97009	-0.576363	-4.3597	-4.64459	-2.27238	1.73189	-3.71131	+	1.19358	-2.21377	+	1.43811	-2.76312	+	1	62	4	3	0	32.7	257.28	2269	7	2	2	3	0
D3YYT0;P15116	Cadherin-2	Cdh2	>tr|D3YYT0|D3YYT0_MOUSE Cadherin-2 OS=Mus musculus GN=Cdh2 PE=4 SV=1;>sp|P15116|CADH2_MOUSE Cadherin-2 OS=Mus musculus GN=Cdh2 PE=1 SV=2	21.286	22.5694	21.7067	19.3525	NaN	19.6543	21.286	22.5694	21.7067	19.3525	17.8201	19.6543	-8.30944	-7.65027	-7.91984	-9.70571	-11.2711	-8.9237	-1.00591	-0.636799	-0.747738	-2.65908	-4.13063	-2.32458	1.88753	-2.91171	+	1.31262	-2.00698	+	1.77932	-2.24128	+	2	3	3	3	0	7.1	93.856	849	4	1	2	1	0
Q6NZF1	Zinc finger CCCH domain-containing protein 11A	Zc3h11a	>sp|Q6NZF1|ZC11A_MOUSE Zinc finger CCCH domain-containing protein 11A OS=Mus musculus GN=Zc3h11a PE=2 SV=1	24.4206	23.1109	22.5399	22.4551	19.9189	NaN	24.4206	23.1109	22.5399	22.4551	19.9189	18.3814	-5.1748	-7.10879	-7.08657	-6.60312	-7.39393	-11.2187	2.12872	-0.0953274	0.0855293	0.44351	-1.19862	-4.34125	1.11332	-3.10535	+	0.552147	-1.94854		0.696081	-2.4051		1	1	1	1	0.004717	1.8	86.491	792	1	0	1	0	0
Q3TB04;Q8BIE6;H3BIZ7;Q8BIE6-2	FERM domain-containing protein 4A	Frmd4a	>tr|Q3TB04|Q3TB04_MOUSE FERM domain-containing protein 4A OS=Mus musculus GN=Frmd4a PE=1 SV=1;>sp|Q8BIE6|FRM4A_MOUSE FERM domain-containing protein 4A OS=Mus musculus GN=Frmd4a PE=1 SV=2;>tr|H3BIZ7|H3BIZ7_MOUSE FERM domain-containing protein 4A OS=Mus musc	21.7014	21.6516	21.2122	19.2954	NaN	18.2197	21.7014	21.6516	21.2122	19.2954	15.7558	18.2197	-7.89397	-8.56807	-8.41433	-9.76282	-10.5747	-10.3583	-0.59045	-1.5546	-1.24223	-2.71619	-3.8124	-3.75915	1.62524	-3.76477	+	2.44203	-1.9398	+	2.13873	-2.30015	+	4	3	3	3	0	5.7	80.788	737	4	2	1	1	0
Q8BQ30;Q8BQ30-2	Phostensin	Ppp1r18	>sp|Q8BQ30|PPR18_MOUSE Phostensin OS=Mus musculus GN=Ppp1r18 PE=1 SV=1;>sp|Q8BQ30-2|PPR18_MOUSE Isoform 2 of Phostensin OS=Mus musculus GN=Ppp1r18	22.8028	23.2062	22.0177	19.9037	18.5445	19.2694	22.8028	23.2062	22.0177	19.9037	18.5445	19.2694	-6.79264	-7.01347	-7.60883	-9.15451	-8.76834	-9.3086	0.510885	0	-0.436726	-2.10788	-2.57304	-2.70947	2.54937	-3.43637	+	2.57379	-1.93884	+	2.78633	-2.48818	+	2	6	6	6	0	12.8	65.629	594	13	3	4	4	1
Q921U8-2;Q921U8-4;Q921U8;D3Z3Q3;Q921U8-3;D3YVS1	Smoothelin	Smtn	>sp|Q921U8-2|SMTN_MOUSE Isoform L2 of Smoothelin OS=Mus musculus GN=Smtn;>sp|Q921U8-4|SMTN_MOUSE Isoform S2 of Smoothelin OS=Mus musculus GN=Smtn;>sp|Q921U8|SMTN_MOUSE Smoothelin OS=Mus musculus GN=Smtn PE=2 SV=2;>tr|D3Z3Q3|D3Z3Q3_MOUSE Smoothelin OS=Mus m	22.9934	23.7675	22.5575	21.0782	18.3875	19.6856	22.9934	23.7675	22.5575	21.0782	18.3875	19.6856	-6.60197	-6.45221	-7.06903	-7.98004	-8.92533	-8.89238	0.701555	0.56126	0.103071	-0.933411	-2.73003	-2.29326	1.78149	-3.38905	+	2.19703	-1.89152	+	1.89101	-2.44086	+	6	10	10	10	0	15.1	100.13	921	16	4	9	3	0
Q8CGB3;Q8CGB3-3;Q8CGB3-2	Uveal autoantigen with coiled-coil domains and ankyrin repeats	Uaca	>sp|Q8CGB3|UACA_MOUSE Uveal autoantigen with coiled-coil domains and ankyrin repeats OS=Mus musculus GN=Uaca PE=1 SV=2;>sp|Q8CGB3-3|UACA_MOUSE Isoform 3 of Uveal autoantigen with coiled-coil domains and ankyrin repeats OS=Mus musculus GN=Uaca;>sp|Q8CGB3-2|	24.4121	25.0842	24.1173	21.9725	19.5602	21.9752	24.4121	25.0842	24.1173	21.9725	19.5602	21.9752	-5.18331	-5.13554	-5.50922	-7.08574	-7.75265	-6.60281	2.12022	1.87793	1.66288	-0.0391083	-1.55735	-0.003685	1.77235	-3.36858	+	2.21386	-1.87104	+	1.99102	-2.42039	+	3	25	25	25	0	19.8	160.81	1411	48	16	19	12	1
Q5SXY1-3;Q5SXY1;Q5SXY1-2	Cytospin-B	Specc1	>sp|Q5SXY1-3|CYTSB_MOUSE Isoform 4 of Cytospin-B OS=Mus musculus GN=Specc1;>sp|Q5SXY1|CYTSB_MOUSE Cytospin-B OS=Mus musculus GN=Specc1 PE=1 SV=2;>sp|Q5SXY1-2|CYTSB_MOUSE Isoform 2 of Cytospin-B OS=Mus musculus GN=Specc1	22.4172	23.225	22.4852	20.9355	17.0041	20.3562	22.4172	23.225	22.4852	20.9355	17.0041	20.3562	-7.17817	-6.99467	-7.1413	-8.12274	-10.3087	-8.22183	0.125351	0.018795	0.0307999	-1.07611	-4.11334	-1.62271	1.22919	-3.27722	+	1.17054	-1.77969		1.17083	-2.32904	+	3	8	8	8	0	9.6	109.84	987	16	2	7	4	1
P97329	Kinesin-like protein KIF20A	Kif20a	>sp|P97329|KI20A_MOUSE Kinesin-like protein KIF20A OS=Mus musculus GN=Kif20a PE=2 SV=1	20.8892	21.9041	20.1403	NaN	NaN	16.8424	20.8892	21.9041	20.1403	18.7972	16.0948	16.8424	-8.70621	-8.31562	-9.48616	-10.7098	-9.22375	-11.7356	-1.40269	-1.30215	-2.31406	-4.09854	-6.36974	-5.13645	1.76061	-3.73305	+	1.00094	-1.72037		2.07143	-3.52861	+	1	3	3	3	0	5.7	99.875	887	2	0	2	0	0
P70333;J3QPH6	Heterogeneous nuclear ribonucleoprotein H2;Heterogeneous nuclear ribonucleoprotein H2, N-terminally processed	Hnrnph2;Gm8775	>sp|P70333|HNRH2_MOUSE Heterogeneous nuclear ribonucleoprotein H2 OS=Mus musculus GN=Hnrnph2 PE=2 SV=1;>tr|J3QPH6|J3QPH6_MOUSE Uncharacterized protein OS=Mus musculus GN=Gm8775 PE=4 SV=1	21.272	21.2223	20.8142	20.9659	NaN	NaN	21.272	21.2223	20.8142	20.9659	17.3835	16.886	-8.32344	-8.99735	-8.81233	-8.09228	-12.577	-10.6143	-1.01992	-1.98388	-1.64023	-1.04564	-4.69659	-4.9188	0.974989	-2.691	+	0.582941	-1.71684		0.711919	-2.00567		2	7	2	2	0	19.8	49.279	449	3	1	2	0	0
P68033;P68134	Actin, alpha cardiac muscle 1;Actin, alpha skeletal muscle	Actc1;Acta1	>sp|P68033|ACTC_MOUSE Actin, alpha cardiac muscle 1 OS=Mus musculus GN=Actc1 PE=1 SV=1;>sp|P68134|ACTS_MOUSE Actin, alpha skeletal muscle OS=Mus musculus GN=Acta1 PE=1 SV=1	29.5274	29.8233	28.8442	27.2995	24.9644	26.4104	29.5274	29.8233	28.8442	27.2995	24.9644	26.4104	-0.067978	-0.396439	-0.782252	-1.75874	-2.34838	-2.16756	7.23555	6.61703	6.38985	5.28789	3.84692	4.43157	1.8949	-3.17354	+	2.46377	-1.676	+	1.98307	-2.22535	+	2	35	15	0	0	77.7	42.019	377	122	27	42	26	12
Q4FZC9-2;Q4FZC9	Nesprin-3	Syne3	>sp|Q4FZC9-2|SYNE3_MOUSE Isoform 2 of Nesprin-3 OS=Mus musculus GN=Syne3;>sp|Q4FZC9|SYNE3_MOUSE Nesprin-3 OS=Mus musculus GN=Syne3 PE=1 SV=1	20.39	21.0124	20.949	18.51	NaN	18.5417	20.39	21.0124	20.949	18.51	18.7772	18.5417	-9.20534	-9.20734	-8.67751	-10.5481	-11.5036	-10.0363	-1.90182	-2.19387	-1.50541	-3.50152	-3.19872	-3.43721	3.26955	-2.17416	+	1.63706	-1.66597	+	2.63138	-1.51212	+	2	2	2	2	0	2.7	102.2	888	2	0	2	0	0
E9Q6R7	Utrophin	Utrn	>tr|E9Q6R7|E9Q6R7_MOUSE Protein Utrn OS=Mus musculus GN=Utrn PE=1 SV=1	20.0332	19.8754	19.8729	NaN	NaN	NaN	20.0332	19.8754	19.8729	17.3396	17.6837	18.4597	-9.56218	-10.3443	-9.75363	-11.1936	-11.09	-12.0061	-2.25866	-3.33082	-2.58153	-4.17061	-3.32664	-4.40371	2.47811	-2.0995	+	1.84048	-1.54321	+	1.27892	-1.24332		1	1	1	1	0	0.6	392.7	3430	1	0	1	0	0
E9Q5G3		Kif23	>sp|E9Q5G3|KIF23_MOUSE Kinesin-like protein KIF23 OS=Mus musculus GN=Kif23 PE=1 SV=1	24.2663	25.2761	23.8367	22.6861	20.0768	21.6062	24.2663	25.2761	23.8367	22.6861	20.0768	21.6062	-5.32912	-4.94362	-5.78977	-6.37209	-7.23601	-6.97183	1.9744	2.06984	1.38233	0.674543	-1.04071	-0.372713	1.58669	-3.00334	+	1.88308	-1.50581	+	1.71185	-2.05515	+	1	15	15	15	0	20.4	108.77	953	26	7	14	4	1
P97434-2;P97434-3;F6S5I0	Myosin phosphatase Rho-interacting protein	Mprip	>sp|P97434-2|MPRIP_MOUSE Isoform 2 of Myosin phosphatase Rho-interacting protein OS=Mus musculus GN=Mprip;>sp|P97434-3|MPRIP_MOUSE Isoform 3 of Myosin phosphatase Rho-interacting protein OS=Mus musculus GN=Mprip;>tr|F6S5I0|F6S5I0_MOUSE Myosin phosphatase R	20.5509	21.3571	20.5483	18.144	NaN	18.1858	20.5509	21.3571	20.5483	18.144	15.9306	18.1858	-9.04447	-8.86256	-9.0782	-10.9142	-10.1911	-10.3922	-1.74094	-1.8491	-1.9061	-3.86757	-4.1066	-3.79305	1.895	-3.39866	+	2.57971	-1.50409	+	4.40478	-2.09036	+	3	62	1	0	0	69.4	117.96	1037	2	0	1	1	0
E9Q9V3;E9PY55;Q9WU42;E9Q701;F8VQL9;Q9WU42-2	Nuclear receptor corepressor 2	Ncor2	>tr|E9Q9V3|E9Q9V3_MOUSE Nuclear receptor corepressor 2 OS=Mus musculus GN=Ncor2 PE=1 SV=1;>tr|E9PY55|E9PY55_MOUSE Nuclear receptor corepressor 2 OS=Mus musculus GN=Ncor2 PE=1 SV=1;>sp|Q9WU42|NCOR2_MOUSE Nuclear receptor corepressor 2 OS=Mus musculus GN=Nco	20.3902	20.0427	19.7195	NaN	NaN	NaN	20.3902	20.0427	19.7195	18.5263	17.7605	16.7867	-9.20524	-10.177	-9.90703	-12.4444	-9.54491	-11.7666	-1.90172	-3.1635	-2.73493	-4.38137	-4.62899	-5.68605	1.92369	-2.35962	+	0.740493	-1.48888		1.86905	-2.29876	+	6	2	2	2	0	1.6	253.86	2332	2	1	1	0	0
V9GXF0;V9GXP8;Q99MI1;F8VPM7;V9GXH3;V9GX53;V9GWT6;Q99MI1-2;V9GXL1;Q99MI1-4;Q6PH08-2;Q6PH08;Q6PH08-3	ELKS/Rab6-interacting/CAST family member 1	Erc1	>tr|V9GXF0|V9GXF0_MOUSE ELKS/Rab6-interacting/CAST family member 1 OS=Mus musculus GN=Erc1 PE=1 SV=1;>tr|V9GXP8|V9GXP8_MOUSE ELKS/Rab6-interacting/CAST family member 1 OS=Mus musculus GN=Erc1 PE=1 SV=1;>sp|Q99MI1|RB6I2_MOUSE ELKS/Rab6-interacting/CAST fami	22.8347	24.426	23.233	21.9862	18.38	21.3756	22.8347	24.426	23.233	21.9862	18.38	21.3756	-6.76066	-5.79372	-6.3935	-7.07199	-8.93284	-7.2024	0.542866	1.21975	0.778597	-0.025362	-2.73753	-0.603279	1.13146	-2.91732	+	1.00525	-1.41978		1.09138	-1.96913		13	14	14	14	0	17.4	124.86	1088	24	6	12	5	1
Q8BT07-2;Q8BT07	Centrosomal protein of 55 kDa	Cep55	>sp|Q8BT07-2|CEP55_MOUSE Isoform 2 of Centrosomal protein of 55 kDa OS=Mus musculus GN=Cep55;>sp|Q8BT07|CEP55_MOUSE Centrosomal protein of 55 kDa OS=Mus musculus GN=Cep55 PE=1 SV=2	19.3831	19.6447	19.0939	NaN	NaN	NaN	19.3831	19.6447	19.0939	16.9115	17.7437	18.1025	-10.2123	-10.575	-10.5326	-12.3994	-10.9898	-12.0285	-2.90875	-3.56153	-3.36047	-5.55965	-4.91267	-4.37281	2.00548	-1.78801	+	1.45147	-1.36595		1.87945	-1.67146	+	2	1	1	1	0	3.3	53.802	461	1	0	1	0	0
Q2KN98	Cytospin-A	Specc1l	>sp|Q2KN98|CYTSA_MOUSE Cytospin-A OS=Mus musculus GN=Specc1l PE=1 SV=1	27.685	28.1095	27.0447	26.0656	23.0611	25.2229	27.685	28.1095	27.0447	26.0656	23.0611	25.2229	-1.91041	-2.11021	-2.58182	-2.99258	-4.25169	-3.35509	5.39311	4.90325	4.59029	4.05405	1.94362	3.24404	1.39383	-2.82983	+	1.4592	-1.3323		1.33854	-1.88165		1	52	52	52	0	48.9	124.49	1118	164	50	51	31	20
Q9QXS1-6;Q9QXS1-7;Q9QXS1-8;E9Q9J6	Plectin	Plec	>sp|Q9QXS1-6|PLEC_MOUSE Isoform PLEC-0,1C of Plectin OS=Mus musculus GN=Plec;>sp|Q9QXS1-7|PLEC_MOUSE Isoform PLEC-0,1C,2A of Plectin OS=Mus musculus GN=Plec;>sp|Q9QXS1-8|PLEC_MOUSE Isoform PLEC-0,1C,2A,3A of Plectin OS=Mus musculus GN=Plec	21.0095	21.8015	21.2497	NaN	NaN	19.2015	21.0095	21.8015	21.2497	17.451	15.9193	19.2015	-8.58591	-8.41822	-8.37676	-10.8922	-9.06456	-9.37654	-1.28238	-1.40475	-1.20466	-4.68125	-5.76521	-2.77741	1.7636	-3.82965	+	1.09043	-1.31747		1.62511	-3.11069	+	4	571	1	1	0	84.5	519.75	4572	2	0	1	1	0
Q9JJ28	Protein flightless-1 homolog	Flii	>sp|Q9JJ28|FLII_MOUSE Protein flightless-1 homolog OS=Mus musculus GN=Flii PE=1 SV=1	23.5385	24.0634	23.1842	22.5751	18.6385	21.2117	23.5385	24.0634	23.1842	22.5751	18.6385	21.2117	-6.05692	-6.1563	-6.4423	-6.48314	-8.67431	-7.36631	1.24661	0.857172	0.729797	0.563486	-2.47901	-0.767185	1.1087	-2.78695	+	0.931769	-1.28941		0.962945	-1.83876		1	11	11	11	0	11.3	144.8	1271	19	5	8	5	1
Q9DBR7;Q9DBR7-2	Protein phosphatase 1 regulatory subunit 12A	Ppp1r12a	>sp|Q9DBR7|MYPT1_MOUSE Protein phosphatase 1 regulatory subunit 12A OS=Mus musculus GN=Ppp1r12a PE=1 SV=2;>sp|Q9DBR7-2|MYPT1_MOUSE Isoform 2 of Protein phosphatase 1 regulatory subunit 12A OS=Mus musculus GN=Ppp1r12a	27.6585	27.9605	26.9233	25.8837	23.1505	25.1888	27.6585	27.9605	26.9233	25.8837	23.1505	25.1888	-1.93686	-2.25923	-2.70318	-3.17448	-4.16233	-3.38923	5.36666	4.75424	4.46892	3.87215	2.03298	3.20989	1.4684	-2.77312	+	1.57114	-1.27559		1.41744	-1.82493		2	42	42	41	0	44.1	114.99	1029	172	47	48	38	22
Q921W0	Charged multivesicular body protein 1a	Chmp1a	>sp|Q921W0|CHM1A_MOUSE Charged multivesicular body protein 1a OS=Mus musculus GN=Chmp1a PE=1 SV=1	22.5677	23.8073	22.9379	21.7287	18.8013	20.5022	22.5677	23.8073	22.9379	21.7287	18.8013	20.5022	-7.02771	-6.41235	-6.68865	-7.32953	-8.51147	-8.07577	0.275818	0.601116	0.48345	-0.282906	-2.31617	-1.47665	1.39193	-2.76022	+	1.50425	-1.26269		1.41247	-1.81204		1	5	5	5	0	22.4	21.607	196	11	3	3	2	2
Q8CF66	Ragulator complex protein LAMTOR4	Lamtor4	>sp|Q8CF66|LTOR4_MOUSE Ragulator complex protein LAMTOR4 OS=Mus musculus GN=Lamtor4 PE=2 SV=2	25.5512	26.4896	26.364	26.1206	NaN	25.9974	25.5512	26.4896	26.364	26.1206	18.9449	25.9974	-4.04421	-3.73011	-3.26246	-2.93756	-9.04368	-2.58064	3.25931	3.28336	3.90964	4.10907	-3.73187	4.01848	0.439264	-2.44731		0.216644	-1.17503		0.316972	-2.01888		1	1	1	1	0.0090703	10.1	10.678	99	6	1	1	2	1
Q99LI5	Zinc finger protein 281	Znf281	>sp|Q99LI5|ZN281_MOUSE Zinc finger protein 281 OS=Mus musculus GN=Znf281 PE=1 SV=1	20.1246	20.3524	19.3772	18.6041	NaN	NaN	20.1246	20.3524	19.3772	18.6041	18.4894	18.0458	-9.47075	-9.8673	-10.2493	-10.4541	-10.8171	-11.7706	-2.16723	-2.85383	-3.07719	-3.40746	-3.97855	-5.2948	2.00512	-1.57166	+	1.19645	-1.1515		1.15436	-1.52752		1	2	2	2	0	5.3	96.683	893	2	1	1	0	0
Q91ZU6-5;S4R2N8;Q91ZU6-2	Dystonin	Dst	>sp|Q91ZU6-5|DYST_MOUSE Isoform 5 of Dystonin OS=Mus musculus GN=Dst;>tr|S4R2N8|S4R2N8_MOUSE Dystonin OS=Mus musculus GN=Dst PE=4 SV=1;>sp|Q91ZU6-2|DYST_MOUSE Isoform 1 of Dystonin OS=Mus musculus GN=Dst	20.1423	20.9001	17.477	NaN	NaN	NaN	20.1423	20.9001	17.477	18.447	17.4165	16.5754	-9.45307	-9.31963	-12.1495	-11.6467	-11.0396	-11.6599	-2.14954	-2.30617	-4.97741	-4.31809	-5.4458	-4.61897	0.800169	-2.02686		0.53261	-1.14133		0.777958	-1.64991		3	2	2	1	0	0.8	304.78	2639	3	1	2	0	0
Q80W68;Q80W68-2	Kin of IRRE-like protein 1	Kirrel	>sp|Q80W68|KIRR1_MOUSE Kin of IRRE-like protein 1 OS=Mus musculus GN=Kirrel PE=1 SV=1;>sp|Q80W68-2|KIRR1_MOUSE Isoform 2 of Kin of IRRE-like protein 1 OS=Mus musculus GN=Kirrel	21.8443	22.4601	22.1977	20.7728	17.5492	20.2752	21.8443	22.4601	22.1977	20.7728	17.5492	20.2752	-7.7511	-7.75956	-7.42883	-8.28538	-9.76363	-8.30285	-0.44758	-0.746092	-0.256733	-1.23875	-3.56833	-1.70373	1.21652	-2.63499	+	1.06529	-1.13746		1.09256	-1.6868		2	5	5	5	0	9.9	87.175	789	13	3	4	5	1
P62141	Serine/threonine-protein phosphatase PP1-beta catalytic subunit	Ppp1cb	>sp|P62141|PP1B_MOUSE Serine/threonine-protein phosphatase PP1-beta catalytic subunit OS=Mus musculus GN=Ppp1cb PE=1 SV=3	23.646	23.9963	23.0635	22.3046	19.079	21.4239	23.646	23.9963	23.0635	22.3046	19.079	21.4239	-5.94937	-6.22342	-6.56298	-6.75357	-8.23382	-7.15412	1.35416	0.790047	0.609121	0.293062	-2.03852	-0.554995	1.23607	-2.63278	+	1.12078	-1.13525		1.10428	-1.68459		1	10	3	3	0	39.1	37.186	327	14	4	4	4	1
Q6ZWQ9;D3YV37;D3Z249		Myl12a	>tr|Q6ZWQ9|Q6ZWQ9_MOUSE MCG5400 OS=Mus musculus GN=Myl12a PE=1 SV=1	27.8553	28.6645	26.5598	26.1049	23.3772	25.8011	27.8553	28.6645	26.5598	26.1049	23.3772	25.8011	-1.74015	-1.55515	-3.06671	-2.95334	-3.93564	-2.77688	5.56338	5.45832	4.10539	4.09329	2.25967	3.82224	1.15447	-2.59882	+	0.857325	-1.10128		1.04859	-1.65063		3	12	12	2	0	70.3	19.895	172	88	19	26	12	14
Q5RKN9;P47753	F-actin-capping protein subunit alpha-1	Capza1	>tr|Q5RKN9|Q5RKN9_MOUSE Capping protein (Actin filament) muscle Z-line, alpha 1 OS=Mus musculus GN=Capza1 PE=1 SV=1;>sp|P47753|CAZA1_MOUSE F-actin-capping protein subunit alpha-1 OS=Mus musculus GN=Capza1 PE=1 SV=4	24.447	25.0183	23.7645	22.8697	19.9631	22.6205	24.447	25.0183	23.7645	22.8697	19.9631	22.6205	-5.14845	-5.20139	-5.86204	-6.18848	-7.3497	-5.95754	2.15508	1.81208	1.31006	0.858152	-1.15439	0.641586	1.22	-2.59214	+	1.05371	-1.09461		1.13131	-1.64396		2	10	7	7	0	49.3	32.953	286	23	6	6	4	2
Q9Z0U1	Tight junction protein ZO-2	Tjp2	>sp|Q9Z0U1|ZO2_MOUSE Tight junction protein ZO-2 OS=Mus musculus GN=Tjp2 PE=1 SV=2	20.1924	21.387	20.9237	19.7116	NaN	18.9921	20.1924	21.387	20.9237	19.7116	16.0627	18.9921	-9.40296	-8.83274	-8.70281	-9.34661	-11.0008	-9.58586	-2.09944	-1.81928	-1.53071	-2.29998	-3.95266	-2.98674	1.03626	-2.57887	+	0.827494	-0.998233		1.17232	-1.26331		1	3	3	3	0	3.3	131.28	1167	1	0	1	0	0
F6ZQA3		Numa1	>tr|F6ZQA3|F6ZQA3_MOUSE Protein Numa1 (Fragment) OS=Mus musculus GN=Numa1 PE=1 SV=1	20.88	20.69	20.6081	19.0973	NaN	18.6237	20.88	20.69	20.6081	19.0973	16.4314	18.6237	-8.71538	-9.52974	-9.01839	-9.96094	-10.3388	-9.95433	-1.41186	-2.51627	-1.84629	-2.91431	-4.03094	-3.3552	1.50028	-2.67524	+	1.68089	-0.996858		1.52509	-1.50868		1	16	2	2	0	31.4	82.882	741	5	1	1	2	0
P97434;P97434-5;P97434-4	Myosin phosphatase Rho-interacting protein	Mprip	>sp|P97434|MPRIP_MOUSE Myosin phosphatase Rho-interacting protein OS=Mus musculus GN=Mprip PE=1 SV=2;>sp|P97434-5|MPRIP_MOUSE Isoform 5 of Myosin phosphatase Rho-interacting protein OS=Mus musculus GN=Mprip;>sp|P97434-4|MPRIP_MOUSE Isoform 4 of Myosin phos	29.0704	29.6249	28.7309	27.5388	25.1127	27.3236	29.0704	29.6249	28.7309	27.5388	25.1127	27.3236	-0.524971	-0.594784	-0.895617	-1.51938	-2.20013	-1.25437	6.77855	6.41868	6.27648	5.52725	3.99517	5.34475	1.41414	-2.4837	+	1.50199	-0.986168		1.41404	-1.53551		3	63	63	0	0	70.4	116.41	1024	365	84	91	79	46
P28301	Protein-lysine 6-oxidase	Lox	>sp|P28301|LYOX_MOUSE Protein-lysine 6-oxidase OS=Mus musculus GN=Lox PE=1 SV=1	24.17	24.986	23.5144	22.461	21.0389	21.815	24.17	24.986	23.5144	22.461	21.0389	21.815	-5.42535	-5.23372	-6.11213	-6.59719	-6.27388	-6.763	1.87817	1.77975	1.05997	0.449444	-0.078577	-0.163883	1.84349	-2.45182	+	1.46229	-0.95429		2.0241	-1.50364		1	12	12	12	0	35.5	46.7	411	32	9	12	7	3
B7ZCR6;Q6PHP4;B7ZCR5		Znf512b	>tr|B7ZCR6|B7ZCR6_MOUSE Protein Znf512b OS=Mus musculus GN=Znf512b PE=4 SV=1;>tr|Q6PHP4|Q6PHP4_MOUSE MCG140111, isoform CRA_c (Fragment) OS=Mus musculus GN=Znf512b PE=2 SV=1;>tr|B7ZCR5|B7ZCR5_MOUSE Protein Znf512b (Fragment) OS=Mus musculus GN=Znf512b PE=4	19.7005	20.4045	19.4372	NaN	NaN	16.6618	19.7005	20.4045	19.4372	16.5007	15.9365	16.6618	-9.89485	-9.81523	-10.1893	-10.9407	-9.87278	-11.9162	-2.59133	-2.80176	-3.01716	-3.1412	-2.97743	-5.3171	3.18038	-3.48109	+	0.717773	-0.943441		0.589526	-1.00849		3	2	2	2	0	3.2	95.329	869	2	0	2	0	0
B9EHJ3;P39447	Tight junction protein ZO-1	Tjp1	>tr|B9EHJ3|B9EHJ3_MOUSE Tight junction protein ZO-1 OS=Mus musculus GN=Tjp1 PE=1 SV=1;>sp|P39447|ZO1_MOUSE Tight junction protein ZO-1 OS=Mus musculus GN=Tjp1 PE=1 SV=2	24.376	24.9473	24.1995	23.0942	21.0332	22.1314	24.376	24.9473	24.1995	23.0942	21.0332	22.1314	-5.21943	-5.27244	-5.42702	-5.96395	-6.27958	-6.44662	2.0841	1.74103	1.74508	1.08268	-0.08428	0.152504	1.71989	-2.42129	+	2.40415	-0.923755		1.77072	-1.4731		2	15	15	15	0	13.1	188.85	1685	39	10	13	10	4
P16546-2;A3KGU5;P16546;A3KGU7;E9Q447;A3KGU9	Spectrin alpha chain, non-erythrocytic 1	Sptan1	>sp|P16546-2|SPTN1_MOUSE Isoform 2 of Spectrin alpha chain, non-erythrocytic 1 OS=Mus musculus GN=Sptan1;>tr|A3KGU5|A3KGU5_MOUSE Spectrin alpha chain, non-erythrocytic 1 OS=Mus musculus GN=Sptan1 PE=1 SV=1;>sp|P16546|SPTN1_MOUSE Spectrin alpha chain, non-e	21.1438	22.5436	21.0251	20.3549	17.5713	19.6544	21.1438	22.5436	21.0251	20.3549	17.5713	19.6544	-8.45157	-7.67606	-8.60137	-8.70332	-9.74154	-8.92361	-1.14805	-0.662594	-1.42927	-1.65669	-3.54623	-2.32449	1.15521	-2.37736	+	0.965994	-0.879823		1.12615	-1.42917		6	7	7	7	0	3.8	282.34	2452	7	1	5	1	0
H7BX26;Q6A065;Q6A065-3;Q6A065-2	Centrosomal protein of 170 kDa	Cep170	>tr|H7BX26|H7BX26_MOUSE Centrosomal protein of 170 kDa OS=Mus musculus GN=Cep170 PE=1 SV=1;>sp|Q6A065|CE170_MOUSE Centrosomal protein of 170 kDa OS=Mus musculus GN=Cep170 PE=1 SV=2	23.8729	24.7257	23.7178	22.7679	20.4363	21.9818	23.8729	24.7257	23.7178	22.7679	20.4363	21.9818	-5.72254	-5.49397	-5.90865	-6.2903	-6.87646	-6.59624	1.58099	1.51949	1.26345	0.756327	-0.681156	0.00287819	1.46447	-2.37681	+	1.87693	-0.879281		1.54441	-1.42863		4	15	15	15	0	13.8	173.94	1578	24	5	11	6	1
Q925B0-2;Q925B0	PRKC apoptosis WT1 regulator protein	Pawr	>sp|Q925B0-2|PAWR_MOUSE Isoform 2 of PRKC apoptosis WT1 regulator protein OS=Mus musculus GN=Pawr;>sp|Q925B0|PAWR_MOUSE PRKC apoptosis WT1 regulator protein OS=Mus musculus GN=Pawr PE=1 SV=2	22.4003	22.8061	22.232	20.8372	19.2177	20.3177	22.4003	22.8061	22.232	20.8372	19.2177	20.3177	-7.19515	-7.41359	-7.39454	-8.22097	-8.09511	-8.26028	0.108379	-0.400122	-0.222443	-1.17434	-1.8998	-1.66116	2.01369	-2.35523	+	3.24965	-0.857695		2.24616	-1.40704		2	3	3	3	0	17.6	30.944	289	7	3	1	1	1
Q6P6L0-3;E0CYM1;Q6P6L0;E0CYH7	Filamin A-interacting protein 1-like	Filip1l	>sp|Q6P6L0-3|FIL1L_MOUSE Isoform 3 of Filamin A-interacting protein 1-like OS=Mus musculus GN=Filip1l;>tr|E0CYM1|E0CYM1_MOUSE Filamin A-interacting protein 1-like OS=Mus musculus GN=Filip1l PE=1 SV=1;>sp|Q6P6L0|FIL1L_MOUSE Filamin A-interacting protein 1-l	24.2461	24.2759	23.4265	22.7538	19.5319	22.6213	24.2461	24.2759	23.4265	22.7538	19.5319	22.6213	-5.34928	-5.9438	-6.2	-6.30445	-7.7809	-5.95666	1.95425	1.06967	0.972097	0.742178	-1.5856	0.64246	1.01171	-2.34718	+	0.623027	-0.849645		0.785663	-1.39899		4	12	12	12	0	17.2	101.85	893	33	8	9	7	5
E9Q983;E9Q3Z5;Q8K4L3;Q8K4L2;F6R6A4;D3Z2X9;F6TBK9	Supervillin	Svil	>tr|E9Q983|E9Q983_MOUSE Supervillin OS=Mus musculus GN=Svil PE=1 SV=1;>tr|E9Q3Z5|E9Q3Z5_MOUSE Supervillin OS=Mus musculus GN=Svil PE=1 SV=1;>sp|Q8K4L3|SVIL_MOUSE Supervillin OS=Mus musculus GN=Svil PE=1 SV=1;>tr|Q8K4L2|Q8K4L2_MOUSE Archvillin OS=Mus muscul	27.3286	27.8541	27.0562	26.1602	23.3969	25.655	27.3286	27.8541	27.0562	26.1602	23.3969	25.655	-2.2668	-2.36564	-2.57029	-2.89803	-3.91591	-2.92304	5.03673	4.64783	4.60181	4.1486	2.27939	3.67609	1.24794	-2.34228	+	1.14515	-0.844748		1.13458	-1.39409		7	57	57	57	0	42.5	198.53	1766	209	48	55	50	25
P62137	Serine/threonine-protein phosphatase PP1-alpha catalytic subunit	Ppp1ca	>sp|P62137|PP1A_MOUSE Serine/threonine-protein phosphatase PP1-alpha catalytic subunit OS=Mus musculus GN=Ppp1ca PE=1 SV=1	25.2471	25.3607	24.4909	23.9759	21.4655	22.674	25.2471	25.3607	24.4909	23.9759	21.4655	22.674	-4.34834	-4.85895	-5.13562	-5.08232	-5.84732	-5.90404	2.95519	2.15452	2.03648	1.96431	0.347982	0.695086	1.40085	-2.32779	+	1.11156	-0.830257		1.13877	-1.3796		1	11	11	4	0	40.3	37.54	330	32	10	11	8	2
Q3THE2	Myosin regulatory light chain 12B	Myl12b	>sp|Q3THE2|ML12B_MOUSE Myosin regulatory light chain 12B OS=Mus musculus GN=Myl12b PE=1 SV=2	20.7538	20.887	18.0962	18.4846	NaN	18.0327	20.7538	20.887	18.0962	18.4846	18.1634	18.0327	-8.84163	-9.33267	-11.5304	-10.5736	-11.0705	-10.5453	-1.53811	-2.3192	-4.35825	-3.52701	-4.4705	-3.94614	0.85232	-1.68541		0.417923	-0.828256		0.633672	-1.2427		1	11	1	1	0	59.9	19.779	172	3	1	1	0	1
O88569-3;O88569-2;O88569	Heterogeneous nuclear ribonucleoproteins A2/B1	Hnrnpa2b1	>sp|O88569-3|ROA2_MOUSE Isoform 3 of Heterogeneous nuclear ribonucleoproteins A2/B1 OS=Mus musculus GN=Hnrnpa2b1;>sp|O88569-2|ROA2_MOUSE Isoform 2 of Heterogeneous nuclear ribonucleoproteins A2/B1 OS=Mus musculus GN=Hnrnpa2b1;>sp|O88569|ROA2_MOUSE Heteroge	20.7196	20.7099	19.6252	19.9406	NaN	18.2355	20.7196	20.7099	19.6252	19.9406	17.4836	18.2355	-8.87581	-9.50984	-10.0013	-9.11757	-11.2921	-10.3425	-1.57229	-2.49637	-2.82916	-2.07094	-4.10151	-3.74336	1.03954	-1.79831		0.483745	-0.78841		0.61932	-1.006		3	2	2	2	0	12	32.46	301	2	2	0	0	0
Q8K1N2;Q8K1N2-2;D3Z069;F6QU68;D3Z231;D3Z1R8;F6RYD0;F6RUK9;E9PWB1;Q6PDH0;D3Z4N0;Q6PDH0-2;D3Z0X5	Pleckstrin homology-like domain family B member 2	Phldb2	>sp|Q8K1N2|PHLB2_MOUSE Pleckstrin homology-like domain family B member 2 OS=Mus musculus GN=Phldb2 PE=1 SV=2;>sp|Q8K1N2-2|PHLB2_MOUSE Isoform 2 of Pleckstrin homology-like domain family B member 2 OS=Mus musculus GN=Phldb2;>tr|D3Z069|D3Z069_MOUSE Pleckstri	27.1141	27.8923	27.184	26.0146	23.9899	25.3507	27.1141	27.8923	27.184	26.0146	23.9899	25.3507	-2.48134	-2.32743	-2.44246	-3.04355	-3.32292	-3.2273	4.82219	4.68603	4.72964	4.00308	2.87239	3.37182	1.61509	-2.27838	+	2.93869	-0.780843		1.80526	-1.33019		13	60	60	60	0	55.3	141.48	1249	203	45	57	45	27
Q61879;Q3UH59;Q5SV64;Q8BXF2	Myosin-10	Myh10	>sp|Q61879|MYH10_MOUSE Myosin-10 OS=Mus musculus GN=Myh10 PE=1 SV=2;>tr|Q3UH59|Q3UH59_MOUSE Myosin-10 OS=Mus musculus GN=Myh10 PE=1 SV=1;>tr|Q5SV64|Q5SV64_MOUSE Myosin-10 OS=Mus musculus GN=Myh10 PE=1 SV=1	30.3476	30.9204	29.8171	28.9365	26.6284	28.7545	30.3476	30.9204	29.8171	28.9365	26.6284	28.7545	0.752228	0.700695	0.190597	-0.12168	-0.684403	0.176522	8.05575	7.71416	7.3627	6.92495	5.5109	6.77564	1.30986	-2.25523	+	1.15099	-0.757693		1.24935	-1.30704		4	166	130	122	0	63.3	228.99	1976	744	169	190	137	102
Q9CQ10	Charged multivesicular body protein 3	Chmp3	>sp|Q9CQ10|CHMP3_MOUSE Charged multivesicular body protein 3 OS=Mus musculus GN=Chmp3 PE=1 SV=3	21.2246	21.3394	20.7293	19.6159	NaN	NaN	21.2246	21.3394	20.7293	19.6159	15.2402	17.9234	-8.37081	-8.88029	-8.89725	-9.44232	-8.22382	-10.7181	-1.06729	-1.86682	-1.72515	-2.39568	-2.76549	-3.0914	1.27665	-3.50459	+	0.430455	-0.745283		1.7068	-1.19777		1	2	2	2	0	12.5	25.219	224	3	1	2	0	0
Q9D7S9	Charged multivesicular body protein 5	Chmp5	>sp|Q9D7S9|CHMP5_MOUSE Charged multivesicular body protein 5 OS=Mus musculus GN=Chmp5 PE=2 SV=1	20.679	21.2296	NaN	NaN	NaN	17.3289	20.679	21.2296	17.2078	17.7168	15.7002	17.3289	-8.9164	-8.99006	-11.3229	-10.6059	-9.58017	-11.2491	-1.61288	-1.97659	-5.06965	-5.37108	-4.45027	-4.64992	0.929957	-2.79014	+	0.325722	-0.735264		0.790227	-1.93738		1	2	2	2	0	19.2	24.575	219	2	0	2	0	0
Q8R105	Vacuolar protein sorting-associated protein 37C	Vps37c	>sp|Q8R105|VP37C_MOUSE Vacuolar protein sorting-associated protein 37C OS=Mus musculus GN=Vps37c PE=2 SV=1	20.544	21.1023	20.5504	19.3646	NaN	19.602	20.544	21.1023	20.5504	19.3646	16.8321	19.602	-9.05143	-9.11737	-9.07613	-9.69365	-10.7115	-8.97599	-1.74791	-2.10391	-1.90403	-2.64702	-4.94588	-2.37687	1.10753	-2.13267	+	0.637388	-0.712083		0.789189	-1.40464		1	2	2	2	0	9.1	38.452	352	5	2	1	1	1
Q91YU6;P60853	Leucine zipper putative tumor suppressor 2	Lzts2	>sp|Q91YU6|LZTS2_MOUSE Leucine zipper putative tumor suppressor 2 OS=Mus musculus GN=Lzts2 PE=2 SV=3	24.0186	24.4613	23.8322	22.8948	20.4061	22.3894	24.0186	24.4613	23.8322	22.8948	20.4061	22.3894	-5.57679	-5.75844	-5.79431	-6.16342	-6.90667	-6.18858	1.72673	1.25503	1.37779	0.883213	-0.711365	0.410547	1.32138	-2.20724	+	1.31477	-0.709707		1.1991	-1.25905		2	11	11	11	0	20.6	72.577	671	33	7	11	7	4
Q5SYD0;Q5SYD0-2;Q5SUA5	Unconventional myosin-Id	Myo1d	>sp|Q5SYD0|MYO1D_MOUSE Unconventional myosin-Id OS=Mus musculus GN=Myo1d PE=1 SV=1;>sp|Q5SYD0-2|MYO1D_MOUSE Isoform 2 of Unconventional myosin-Id OS=Mus musculus GN=Myo1d	24.7871	25.4551	24.3859	24.0033	20.7683	23.2396	24.7871	25.4551	24.3859	24.0033	20.7683	23.2396	-4.80829	-4.7646	-5.24062	-5.05495	-6.5445	-5.33836	2.49523	2.24887	1.93148	1.99168	-0.349197	1.26076	1.0099	-2.20563	+	0.667207	-0.7081		0.819733	-1.25745		3	20	19	19	0	19.8	116.08	1006	48	11	19	10	5
P61161	Actin-related protein 2	Actr2	>sp|P61161|ARP2_MOUSE Actin-related protein 2 OS=Mus musculus GN=Actr2 PE=1 SV=1	23.7523	24.1615	24.0011	22.879	19.7614	22.6578	23.7523	24.1615	24.0011	22.879	19.7614	22.6578	-5.84314	-6.05823	-5.6254	-6.17915	-7.55138	-5.92026	1.46038	0.955233	1.5467	0.867477	-1.35608	0.678867	1.02378	-2.20554	+	0.609111	-0.708004		0.789239	-1.25735		1	5	5	5	0	18.5	44.76	394	15	2	4	4	4
Q9WTM5	RuvB-like 2	Ruvbl2	>sp|Q9WTM5|RUVB2_MOUSE RuvB-like 2 OS=Mus musculus GN=Ruvbl2 PE=2 SV=3	18.7235	19.8719	19.2785	NaN	16.4855	18.2005	18.7235	19.8719	19.2785	18.1644	16.4855	18.2005	-10.8719	-10.3478	-10.348	-12.467	-10.8272	-10.3774	-3.56833	-3.33435	-3.17591	-4.35006	-4.63195	-3.77832	1.20019	-1.67446		0.459789	-0.701339		1.49992	-0.893911		1	1	1	1	0.0045662	3.5	51.112	463	1	0	1	0	0
O54931-5;O54931-4;O54931-3;O54931-2;O54931;A2API8;F7AA26	A-kinase anchor protein 2	Akap2;Gm20459	>sp|O54931-5|AKAP2_MOUSE Isoform 5 of A-kinase anchor protein 2 OS=Mus musculus GN=Akap2;>sp|O54931-4|AKAP2_MOUSE Isoform 4 of A-kinase anchor protein 2 OS=Mus musculus GN=Akap2;>sp|O54931-3|AKAP2_MOUSE Isoform 3 of A-kinase anchor protein 2 OS=Mus musculu	19.2958	20.796	20.3737	NaN	NaN	18.6843	19.2958	20.796	20.3737	17.4274	16.7983	18.6843	-10.2996	-9.42372	-9.25281	-11.1106	-10.0308	-9.89365	-2.99607	-2.41025	-2.08071	-4.85606	-4.57203	-3.29453	1.61855	-2.51849	+	0.612066	-0.686332		1.47214	-1.7452		7	2	2	2	0.0090498	6	84.076	756	1	0	1	0	0
Q69Z99	Zinc finger protein 512	Znf512	>sp|Q69Z99|ZN512_MOUSE Zinc finger protein 512 OS=Mus musculus GN=Znf512 PE=2 SV=2	23.1803	23.3765	22.8152	22.0354	19.3426	21.4489	23.1803	23.3765	22.8152	22.0354	19.3426	21.4489	-6.41507	-6.8432	-6.81125	-7.0228	-7.97022	-7.12911	0.888454	0.170269	0.360849	0.0238323	-1.77492	-0.529984	1.22887	-2.18173	+	0.971987	-0.6842		1.0091	-1.23355		1	7	7	7	0	17.4	63.908	562	15	4	6	2	2
Q8CC35	Synaptopodin	Synpo	>sp|Q8CC35|SYNPO_MOUSE Synaptopodin OS=Mus musculus GN=Synpo PE=1 SV=2	22.7515	23.0548	22.5357	22.4404	20.1738	19.2242	22.7515	23.0548	22.5357	22.4404	20.1738	19.2242	-6.84394	-7.16488	-7.09079	-6.6178	-7.13903	-9.35381	0.459585	-0.151411	0.0813122	0.428833	-0.943724	-2.75469	1.05464	-2.16788	+	0.326356	-0.670343		0.578791	-1.21969		1	51	3	0	0	66.4	99.55	929	17	4	4	3	3
P58771-2;E9Q452;E9Q454;F8WID5;B7ZNL3;S4R2U0	Tropomyosin alpha-1 chain	Tpm1	>sp|P58771-2|TPM1_MOUSE Isoform 2 of Tropomyosin alpha-1 chain OS=Mus musculus GN=Tpm1;>tr|E9Q452|E9Q452_MOUSE Tropomyosin alpha-1 chain OS=Mus musculus GN=Tpm1 PE=3 SV=1;>tr|E9Q454|E9Q454_MOUSE Tropomyosin alpha-1 chain OS=Mus musculus GN=Tpm1 PE=3 SV=1;>	30.3144	30.7001	29.0308	28.6237	26.3801	28.5762	30.3144	30.7001	29.0308	28.6237	26.3801	28.5762	0.719009	0.480385	-0.595715	-0.434505	-0.932711	-0.00178235	8.02253	7.49385	6.57639	6.61212	5.26259	6.59734	1.13149	-2.15509	+	0.606965	-0.657559		0.915905	-1.20691		6	40	40	0	0	87.7	32.708	284	308	70	80	47	41
Q9JKF1	Ras GTPase-activating-like protein IQGAP1	Iqgap1	>sp|Q9JKF1|IQGA1_MOUSE Ras GTPase-activating-like protein IQGAP1 OS=Mus musculus GN=Iqgap1 PE=1 SV=2	20.0009	20.451	19.5592	18.4791	NaN	18.2244	20.0009	20.451	19.5592	18.4791	15.9748	18.2244	-9.59454	-9.76869	-10.0673	-10.5791	-10.4296	-10.3536	-2.29102	-2.75522	-2.89519	-3.53245	-4.12994	-3.75448	1.36519	-2.44427	+	1.86547	-0.643937		1.99492	-1.15848		1	2	2	2	0	2.1	188.74	1657	4	1	2	1	0
G3X9J0;S4R1S0;S4R2N4		Sipa1l3	>tr|G3X9J0|G3X9J0_MOUSE MCG122846 OS=Mus musculus GN=Sipa1l3 PE=1 SV=1;>tr|S4R1S0|S4R1S0_MOUSE Protein Sipa1l3 (Fragment) OS=Mus musculus GN=Sipa1l3 PE=1 SV=1;>tr|S4R2N4|S4R2N4_MOUSE Protein Sipa1l3 OS=Mus musculus GN=Sipa1l3 PE=1 SV=1	21.8717	22.4917	21.7576	21.4591	17.1953	21.0439	21.8717	22.4917	21.7576	21.4591	17.1953	21.0439	-7.72366	-7.72795	-7.8689	-7.59911	-10.1175	-7.53406	-0.420141	-0.714487	-0.6968	-0.552481	-3.92222	-0.934942	0.710368	-2.14093		0.307934	-0.643393		0.485148	-1.19274		3	4	3	3	0	3.5	195.06	1776	10	4	1	3	1
P47757-2;A2AMW0;P47757-4;P47757;F7CAZ6;F6YHZ8	F-actin-capping protein subunit beta	Capzb	>sp|P47757-2|CAPZB_MOUSE Isoform 2 of F-actin-capping protein subunit beta OS=Mus musculus GN=Capzb;>tr|A2AMW0|A2AMW0_MOUSE Capping protein (Actin filament) muscle Z-line, beta, isoform CRA_a OS=Mus musculus GN=Capzb PE=1 SV=1;>sp|P47757-4|CAPZB_MOUSE Isof	26.822	27.3573	26.4848	25.9516	23.0506	25.4151	26.822	27.3573	26.4848	25.9516	23.0506	25.4151	-2.77338	-2.86237	-3.14172	-3.10659	-4.26224	-3.16287	4.53014	4.1511	4.03038	3.94003	1.93306	3.43625	1.05586	-2.08228	+	0.677263	-0.584743		0.847665	-1.13409		6	19	19	19	0	70.2	30.628	272	96	20	27	19	15
Q9WTI7-3;Q9WTI7-2;Q9WTI7;Q9WTI7-4;Q9D6A1;E9PVB9;E9PWM9;F6VXK7;Q99MZ6;Q9QZZ4-3;Q9QZZ4-2;Q9QZZ4	Unconventional myosin-Ic	Myo1c	>sp|Q9WTI7-3|MYO1C_MOUSE Isoform 3 of Unconventional myosin-Ic OS=Mus musculus GN=Myo1c;>sp|Q9WTI7-2|MYO1C_MOUSE Isoform 2 of Unconventional myosin-Ic OS=Mus musculus GN=Myo1c;>sp|Q9WTI7|MYO1C_MOUSE Unconventional myosin-Ic OS=Mus musculus GN=Myo1c PE=1 SV	27.8636	28.5788	27.5586	26.8335	24.4691	26.469	27.8636	28.5788	27.5586	26.8335	24.4691	26.469	-1.73179	-1.64092	-2.06791	-2.22468	-2.84369	-2.109	5.57173	5.37254	5.10419	4.82195	3.35161	4.49013	1.22736	-2.07645	+	1.03594	-0.578912		1.14014	-1.12826		12	54	53	53	0	51.1	119.88	1044	232	54	63	44	30
Q923T9-3;Q923T9-2;Q923T9;Q5SVI9;Q5SVJ1;Q5SVI3;Q5SVI0;Q5SVI2;P28652;Q68EG2;Q5SVI1;Q5SVJ0	Calcium/calmodulin-dependent protein kinase type II subunit gamma;Calcium/calmodulin-dependent protein kinase type II subunit beta	Camk2g;Camk2b	>sp|Q923T9-3|KCC2G_MOUSE Isoform 3 of Calcium/calmodulin-dependent protein kinase type II subunit gamma OS=Mus musculus GN=Camk2g;>sp|Q923T9-2|KCC2G_MOUSE Isoform 2 of Calcium/calmodulin-dependent protein kinase type II subunit gamma OS=Mus musculus GN=Cam	22.148	22.7529	22.6132	20.7673	19.377	21.15	22.148	22.7529	22.6132	20.7673	19.377	21.15	-7.44741	-7.46677	-7.01335	-8.29095	-7.93578	-7.42796	-0.143883	-0.4533	0.158754	-1.24432	-1.74048	-0.828838	1.66005	-2.07326	+	0.924754	-0.575723		1.62195	-1.12507		12	5	5	2	0	13.1	55.96	495	11	2	4	3	0
Q9ERU9	E3 SUMO-protein ligase RanBP2;Putative peptidyl-prolyl cis-trans isomerase	Ranbp2	>sp|Q9ERU9|RBP2_MOUSE E3 SUMO-protein ligase RanBP2 OS=Mus musculus GN=Ranbp2 PE=1 SV=2	18.3239	19.5969	19.608	16.8944	16.4397	18.0017	18.3239	19.5969	19.608	16.8944	16.4397	18.0017	-11.2715	-10.6228	-10.0185	-12.1638	-10.8731	-10.5763	-3.96797	-3.60929	-2.84637	-5.11718	-4.67781	-3.97714	1.5145	-2.06436	+	0.394468	-0.566824		1.12018	-1.11617		1	2	2	2	0	0.8	341.12	3053	1	0	0	1	0
Q6URW6-2;Q6URW6;K3W4R2;Q6URW6-3	Myosin-14	Myh14	>sp|Q6URW6-2|MYH14_MOUSE Isoform 2 of Myosin-14 OS=Mus musculus GN=Myh14;>sp|Q6URW6|MYH14_MOUSE Myosin-14 OS=Mus musculus GN=Myh14 PE=1 SV=1;>tr|K3W4R2|K3W4R2_MOUSE Myosin-14 OS=Mus musculus GN=Myh14 PE=4 SV=1;>sp|Q6URW6-3|MYH14_MOUSE Isoform 3 of Myosin-1	26.9135	27.3777	25.9236	25.3877	23.2228	25.4822	26.9135	27.3777	25.9236	25.3877	23.2228	25.4822	-2.68186	-2.84196	-3.70289	-3.67055	-4.09001	-3.09584	4.62166	4.17151	3.46921	3.37608	2.10529	3.50328	1.12455	-2.04076	+	0.562894	-0.54323		0.913817	-1.09258		4	23	2	2	0	8.4	227.76	1992	23	5	4	4	4
P46735-2;E9QNH6;E9Q580;P46735;Q7TQD7;D3YV80;O88329	Unconventional myosin-Ib	Myo1b	>sp|P46735-2|MYO1B_MOUSE Isoform 2 of Unconventional myosin-Ib OS=Mus musculus GN=Myo1b;>tr|E9QNH6|E9QNH6_MOUSE Unconventional myosin-Ib OS=Mus musculus GN=Myo1b PE=4 SV=1;>tr|E9Q580|E9Q580_MOUSE Unconventional myosin-Ib OS=Mus musculus GN=Myo1b PE=4 SV=1;	24.6249	25.3162	24.0743	23.7958	20.9258	23.1874	24.6249	25.3162	24.0743	23.7958	20.9258	23.1874	-4.97051	-4.90346	-5.55219	-5.26239	-6.38701	-5.39062	2.33301	2.11001	1.61991	1.78424	-0.191711	1.20851	1.01173	-2.03549	+	0.584169	-0.537953		0.806678	-1.0873		7	20	19	19	0	24.2	125.02	1078	45	9	17	8	6
Q9D8B3;Q9D7F7	Charged multivesicular body protein 4b	Chmp4b	>sp|Q9D8B3|CHM4B_MOUSE Charged multivesicular body protein 4b OS=Mus musculus GN=Chmp4b PE=1 SV=2	26.1205	26.8002	26.222	25.1789	23.189	24.6826	26.1205	26.8002	26.222	25.1789	23.189	24.6826	-3.47492	-3.41949	-3.40453	-3.87935	-4.12384	-3.8954	3.82861	3.59397	3.76758	3.16728	2.07146	2.70373	1.4833	-2.03075	+	2.54349	-0.533218		1.5353	-1.08256		2	10	10	10	0	35.7	24.936	224	53	11	12	11	7
Q5DTX6	Junctional protein associated with coronary artery disease	Jcad	>sp|Q5DTX6|JCAD_MOUSE Junctional protein associated with coronary artery disease OS=Mus musculus GN=Jcad PE=1 SV=2	21.1252	21.8961	21.9891	20.5166	19.3593	19.0482	21.1252	21.8961	21.9891	20.5166	19.3593	19.0482	-8.47025	-8.32355	-7.63738	-8.54157	-7.95348	-9.52978	-1.16673	-1.31008	-0.465277	-1.49494	-1.75817	-2.93065	1.74557	-2.02875	+	0.431536	-0.531216		0.988134	-1.08056		1	7	7	7	0	5.7	144.8	1320	10	3	4	3	0
Q80X90	Filamin-B	Flnb	>sp|Q80X90|FLNB_MOUSE Filamin-B OS=Mus musculus GN=Flnb PE=1 SV=3	29.5126	29.997	29.2722	28.3903	26.4554	27.8779	29.5126	29.997	29.2722	28.3903	26.4554	27.8779	-0.0828001	-0.222716	-0.354258	-0.667855	-0.857434	-0.70011	7.22072	6.79075	6.81784	6.37878	5.33787	5.89901	1.51324	-2.01941	+	2.22556	-0.521875		1.49631	-1.07122		1	123	123	115	0	58	277.82	2602	567	124	140	116	74
D3YZ62;D3Z4J3;Q99104;F6TDE5;B8JK05;F6Z2S4;P21271;G5E8G6;P21271-3;G3X9Y9;E9Q1F5;D6RFU0;D3Z135	Unconventional myosin-Va	Myo5a	>tr|D3YZ62|D3YZ62_MOUSE Unconventional myosin-Va OS=Mus musculus GN=Myo5a PE=1 SV=1;>tr|D3Z4J3|D3Z4J3_MOUSE Unconventional myosin-Va OS=Mus musculus GN=Myo5a PE=1 SV=1;>sp|Q99104|MYO5A_MOUSE Unconventional myosin-Va OS=Mus musculus GN=Myo5a PE=1 SV=2	27.2176	27.9099	27.1555	26.451	23.9077	25.8791	27.2176	27.9099	27.1555	26.451	23.9077	25.8791	-2.37778	-2.30982	-2.47103	-2.60723	-3.40514	-2.69888	4.92574	4.70365	4.70108	4.4394	2.79016	3.90024	1.17346	-2.01508	+	0.944339	-0.517542		1.01959	-1.06689		13	58	57	57	0	36.5	212.33	1828	234	49	65	47	37
Q3UW83;P63325	40S ribosomal protein S10	Rps10	>tr|Q3UW83|Q3UW83_MOUSE 40S ribosomal protein S10 OS=Mus musculus GN=Rps10 PE=1 SV=1;>sp|P63325|RS10_MOUSE 40S ribosomal protein S10 OS=Mus musculus GN=Rps10 PE=1 SV=1	20.9045	22.0125	20.6591	20.3734	NaN	20.284	20.9045	22.0125	20.6591	20.3734	15.9944	20.284	-8.69092	-8.20724	-8.9674	-8.68483	-10.4218	-8.29401	-1.38739	-1.19377	-1.7953	-1.6382	-5.24186	-1.69489	0.699831	-2.30808		0.301129	-0.511697		0.508557	-1.3995		2	1	1	1	0.0047506	5.8	18.371	154	2	1	1	0	0
Q8C0T5;Q8C0T5-2	Signal-induced proliferation-associated 1-like protein 1	Sipa1l1	>sp|Q8C0T5|SI1L1_MOUSE Signal-induced proliferation-associated 1-like protein 1 OS=Mus musculus GN=Sipa1l1 PE=1 SV=2;>sp|Q8C0T5-2|SI1L1_MOUSE Isoform 2 of Signal-induced proliferation-associated 1-like protein 1 OS=Mus musculus GN=Sipa1l1	24.8552	25.1181	24.8211	24.0232	21.4029	23.3736	24.8552	25.1181	24.8211	24.0232	21.4029	23.3736	-4.74016	-5.10155	-4.80541	-5.03502	-5.90994	-5.20442	2.56336	1.91192	2.36669	2.01161	0.285362	1.39471	1.1841	-1.99828	+	0.797602	-0.500751		0.906436	-1.0501		2	26	26	24	0	19.4	197.03	1782	52	12	16	19	4
Q8VDD5;F2Z494;B8JJH5;E9Q264;Q91Z83;P13542;Q02566;B1AR69;Q5SX39;A2AQP0;Q5SX40;G3UW82;D3Z5V8;REV__D6RCJ3;REV__Q8BX05-3;REV__D3YYU4;REV__E9PV98;REV__Q8BX05-2;REV__Q8BX05;REV__B2RW38	Myosin-9	Myh9	>sp|Q8VDD5|MYH9_MOUSE Myosin-9 OS=Mus musculus GN=Myh9 PE=1 SV=4	32.8551	33.5561	32.1139	31.4896	29.4438	31.6114	32.8551	33.5561	32.1139	31.4896	29.4438	31.6114	3.25968	3.33644	2.48737	2.43141	2.13097	3.03344	10.5632	10.3499	9.65947	9.47804	8.32628	9.63257	1.14718	-1.99342	+	0.582974	-0.495888		0.991817	-1.04523		20	261	261	215	0	81	226.37	1960	2278	485	561	370	316
F6SVV1;P62082	40S ribosomal protein S7	Gm9493;Rps7	>tr|F6SVV1|F6SVV1_MOUSE Protein Gm9493 OS=Mus musculus GN=Gm9493 PE=4 SV=1;>sp|P62082|RS7_MOUSE 40S ribosomal protein S7 OS=Mus musculus GN=Rps7 PE=2 SV=1	20.667	22.7397	21.1252	19.4203	18.8912	20.3622	20.667	22.7397	21.1252	19.4203	18.8912	20.3622	-8.9284	-7.47997	-8.50135	-9.63787	-8.42161	-8.21583	-1.62487	-0.466505	-1.32925	-2.59124	-2.22631	-1.6167	1.20481	-1.95273	+	0.299262	-0.455196		1.05127	-1.00454		2	3	3	3	0	18.2	21.882	192	5	0	3	1	0
P63260;B1ATY1;G3UYG0	Actin, cytoplasmic 2;Actin, cytoplasmic 2, N-terminally processed	Actg1	>sp|P63260|ACTG_MOUSE Actin, cytoplasmic 2 OS=Mus musculus GN=Actg1 PE=1 SV=1	33.5212	34.183	33.2501	32.4917	30.494	32.1143	33.5212	34.183	33.2501	32.4917	30.494	32.1143	3.92582	3.96328	3.62361	3.43351	3.1812	3.53627	11.2294	10.9767	10.7957	10.4801	9.3765	10.1354	1.35618	-1.95144	+	1.40431	-0.453907		1.3429	-1.00325		3	38	38	2	0	82.9	41.792	375	1151	247	275	208	172
Q9EP71	Ankycorbin	Rai14	>sp|Q9EP71|RAI14_MOUSE Ankycorbin OS=Mus musculus GN=Rai14 PE=1 SV=1	27.5346	28.3466	27.5908	26.7577	24.3381	26.5529	27.5346	28.3466	27.5908	26.7577	24.3381	26.5529	-2.0608	-1.87315	-2.03565	-2.30046	-2.97469	-2.02507	5.24273	5.14032	5.13645	4.74617	3.22061	4.57406	1.11632	-1.94108	+	0.702102	-0.443542		0.961259	-0.992889		1	51	51	51	0	55.5	108.85	979	256	46	63	58	37
Q9JM76;H7BWZ3;D3Z2F7;D3Z2F8	Actin-related protein 2/3 complex subunit 3	Arpc3	>sp|Q9JM76|ARPC3_MOUSE Actin-related protein 2/3 complex subunit 3 OS=Mus musculus GN=Arpc3 PE=1 SV=3;>tr|H7BWZ3|H7BWZ3_MOUSE Actin-related protein 2/3 complex subunit 3 OS=Mus musculus GN=Arpc3 PE=1 SV=1	23.8226	24.772	24.1918	23.7074	20.525	22.7353	23.8226	24.772	24.1918	23.7074	20.525	22.7353	-5.7728	-5.44772	-5.43468	-5.35084	-6.78783	-5.84269	1.53072	1.56575	1.73742	1.69579	-0.592527	0.756433	0.923485	-1.93959		0.43428	-0.442054		0.67475	-0.9914		4	6	6	6	0	37.6	20.524	178	29	5	6	8	5
G5E8E1;Q3UZ39-2;E9Q9T1;Q3UZ39	Leucine-rich repeat flightless-interacting protein 1	Lrrfip1	>tr|G5E8E1|G5E8E1_MOUSE Leucine rich repeat (In FLII) interacting protein 1, isoform CRA_e OS=Mus musculus GN=Lrrfip1 PE=1 SV=1;>sp|Q3UZ39-2|LRRF1_MOUSE Isoform 2 of Leucine-rich repeat flightless-interacting protein 1 OS=Mus musculus GN=Lrrfip1;>tr|E9Q9T1	21.3616	21.46	20.7586	20.5629	NaN	20.4167	21.3616	21.46	20.7586	20.5629	17.7464	20.4167	-8.23381	-8.75966	-8.86792	-8.49529	-10.5293	-8.16131	-0.93029	-1.74619	-1.69582	-1.44866	-4.07179	-1.56219	0.793837	-1.61807		0.225494	-0.441507		0.431471	-0.903445		4	2	2	2	0	7.5	48.918	428	5	1	1	0	2
O55142	60S ribosomal protein L35a	Rpl35a	>sp|O55142|RL35A_MOUSE 60S ribosomal protein L35a OS=Mus musculus GN=Rpl35a PE=1 SV=2	18.3295	20.0192	19.4859	NaN	NaN	NaN	18.3295	20.0192	19.4859	16.3541	17.0674	17.3064	-11.2659	-10.2005	-10.1406	-11.918	-9.56151	-11.4317	-3.96239	-3.18707	-2.96847	-3.80895	-5.05094	-4.19412	1.83543	-2.3689	+	0.208842	-0.434726		0.964888	-0.978695		1	1	1	1	0	10.9	12.554	110	2	0	1	1	0
P60122	RuvB-like 1	Ruvbl1	>sp|P60122|RUVB1_MOUSE RuvB-like 1 OS=Mus musculus GN=Ruvbl1 PE=1 SV=1	18.9948	19.4375	20.178	18.1343	NaN	19.6165	18.9948	19.4375	20.178	18.1343	15.9902	19.6165	-10.6006	-10.7822	-9.44846	-10.9239	-12.1929	-8.96149	-3.29705	-3.76869	-2.27636	-3.87726	-4.30909	-2.36237	0.664088	-1.62313		0.150715	-0.41568		0.21183	-0.402205		1	2	2	2	0	5.9	50.213	456	4	1	1	1	0
E9Q7G0		Numa1	>tr|E9Q7G0|E9Q7G0_MOUSE Protein Numa1 OS=Mus musculus GN=Numa1 PE=1 SV=1	25.8828	26.5739	25.8614	24.6876	23.12	24.775	25.8828	26.5739	25.8614	24.6876	23.12	24.775	-3.71264	-3.64578	-3.76507	-4.37057	-4.19277	-3.803	3.59088	3.36769	3.40703	2.67606	2.00253	2.79612	1.5076	-1.91182	+	1.13852	-0.414283		1.70345	-0.963629		1	37	37	23	0	24.9	235.63	2094	109	22	30	27	14
P58774	Tropomyosin beta chain	Tpm2	>sp|P58774|TPM2_MOUSE Tropomyosin beta chain OS=Mus musculus GN=Tpm2 PE=1 SV=1	20.0136	20.4802	NaN	NaN	NaN	NaN	20.0136	20.4802	15.5583	17.3579	17.3149	18.7271	-9.58181	-9.7395	-11.6554	-11.8624	-10.0577	-10.2939	-2.27829	-2.72603	-4.97103	-4.16904	-2.89441	-4.12453	0.209305	-0.884034		0.179272	-0.412437		0.163149	-0.404212		1	25	1	1	0	54.6	32.836	284	1	0	1	0	0
E9Q7Q3;D3Z6I8;P21107	Tropomyosin alpha-3 chain	Tpm3	>tr|E9Q7Q3|E9Q7Q3_MOUSE Tropomyosin alpha-3 chain OS=Mus musculus GN=Tpm3 PE=3 SV=1;>tr|D3Z6I8|D3Z6I8_MOUSE Tropomyosin alpha-3 chain OS=Mus musculus GN=Tpm3 PE=3 SV=1;>sp|P21107|TPM3_MOUSE Tropomyosin alpha-3 chain OS=Mus musculus GN=Tpm3 PE=1 SV=3	20.2188	20.6756	19.4725	19.1536	NaN	18.9562	20.2188	20.6756	19.4725	19.1536	15.8003	18.9562	-9.3766	-9.54414	-10.154	-9.90457	-10.7816	-9.62177	-2.07307	-2.53067	-2.98191	-2.85794	-3.59835	-3.02265	0.877909	-2.15225		0.414856	-0.411061		0.848992	-0.631094		3	33	1	1	0	79	28.734	248	5	1	1	1	1
A2AJI1;A2AJI0-2;A8Y5P4;A2AJI0;F6WF36	MAP7 domain-containing protein 1	Map7d1	>tr|A2AJI1|A2AJI1_MOUSE MAP7 domain-containing protein 1 OS=Mus musculus GN=Map7d1 PE=1 SV=1;>sp|A2AJI0-2|MA7D1_MOUSE Isoform 2 of MAP7 domain-containing protein 1 OS=Mus musculus GN=Map7d1;>tr|A8Y5P4|A8Y5P4_MOUSE MAP7 domain-containing protein 1 OS=Mus mu	23.8564	24.4411	23.7668	23.4151	21.1965	21.7881	23.8564	24.4411	23.7668	23.4151	21.1965	21.7881	-5.73897	-5.77862	-5.85971	-5.64314	-6.11634	-6.78992	1.56455	1.23484	1.31239	1.40349	0.0789661	-0.190802	1.27238	-1.88823	+	0.51169	-0.390695		0.870358	-0.940041		5	16	16	16	0	23	85.763	774	30	6	13	4	4
Q8CC35-2;Q8CC35-3;E0CYK1	Synaptopodin	Synpo	>sp|Q8CC35-2|SYNPO_MOUSE Isoform 2 of Synaptopodin OS=Mus musculus GN=Synpo;>sp|Q8CC35-3|SYNPO_MOUSE Isoform 3 of Synaptopodin OS=Mus musculus GN=Synpo	21.5469	21.5412	21.4422	20.3667	18.8292	19.6854	21.5469	21.5412	21.4422	20.3667	18.8292	19.6854	-8.04846	-8.67852	-8.18432	-8.69154	-8.48357	-8.8926	-0.744938	-1.66505	-1.01222	-1.64491	-2.28827	-2.29348	1.87084	-1.883	+	0.791224	-0.38547		1.26095	-0.934816		3	47	1	1	0	64.2	96.249	901	4	1	1	2	0
P28656;E9PW66	Nucleosome assembly protein 1-like 1	Nap1l1	>sp|P28656|NP1L1_MOUSE Nucleosome assembly protein 1-like 1 OS=Mus musculus GN=Nap1l1 PE=1 SV=2;>tr|E9PW66|E9PW66_MOUSE Nucleosome assembly protein 1-like 1 OS=Mus musculus GN=Nap1l1 PE=3 SV=1	21.3624	22.5262	21.4177	21.0448	17.8899	20.7512	21.3624	22.5262	21.4177	21.0448	17.8899	20.7512	-8.23301	-7.69351	-8.20884	-8.0134	-9.42286	-7.82676	-0.929487	-0.680044	-1.03673	-0.966768	-3.22755	-1.22764	0.805686	-1.87342		0.283954	-0.375887		0.569934	-0.925233		2	3	3	3	0	7.7	45.345	391	7	2	2	2	0
Q9CQ19	Myosin regulatory light polypeptide 9	Myl9	>sp|Q9CQ19|MYL9_MOUSE Myosin regulatory light polypeptide 9 OS=Mus musculus GN=Myl9 PE=1 SV=3	25.9102	26.2477	24.6473	24.3992	22.7995	23.9893	25.9102	26.2477	24.6473	24.3992	22.7995	23.9893	-3.6852	-3.97202	-4.9792	-4.65896	-4.51335	-4.58872	3.61832	3.04145	2.1929	2.38767	1.68195	2.0104	1.28424	-1.8724	+	0.402392	-0.37487		0.936513	-0.924217		1	8	3	3	0	55.8	19.854	172	20	5	7	2	3
O54962	Barrier-to-autointegration factor;Barrier-to-autointegration factor, N-terminally processed	Banf1	>sp|O54962|BAF_MOUSE Barrier-to-autointegration factor OS=Mus musculus GN=Banf1 PE=1 SV=1	23.4664	24.3221	23.3034	22.8806	21.0053	21.6016	23.4664	24.3221	23.3034	22.8806	21.0053	21.6016	-6.12902	-5.8976	-6.32309	-6.1776	-6.30748	-6.97636	1.1745	1.11587	0.849007	0.86903	-0.112179	-0.377239	1.36951	-1.86811	+	0.60032	-0.370574		1.10332	-0.919921		1	5	5	5	0	65.2	10.102	89	13	3	4	2	2
P16675;G3X8T3	Lysosomal protective protein;Lysosomal protective protein 32 kDa chain;Lysosomal protective protein 20 kDa chain	Ctsa	>sp|P16675|PPGB_MOUSE Lysosomal protective protein OS=Mus musculus GN=Ctsa PE=1 SV=1;>tr|G3X8T3|G3X8T3_MOUSE Carboxypeptidase OS=Mus musculus GN=Ctsa PE=3 SV=1	23.821	24.0708	24.1886	23.7291	20.8236	21.9471	23.821	24.0708	24.1886	23.7291	20.8236	21.9471	-5.77436	-6.14891	-5.43785	-5.3291	-6.48919	-6.63094	1.52917	0.864561	1.73426	1.71753	-0.293888	-0.0318127	1.02408	-1.86024		0.323207	-0.362704		0.596691	-0.912051		2	6	6	6	0	12.7	53.844	474	22	5	6	6	4
E9PVX6		Mki67	>tr|E9PVX6|E9PVX6_MOUSE Protein Mki67 OS=Mus musculus GN=Mki67 PE=1 SV=1	22.685	22.8652	22.8479	20.6857	20.8058	21.3297	22.685	22.8652	22.8479	20.6857	20.8058	21.3297	-6.91044	-7.35448	-6.77865	-8.37251	-6.50702	-7.24836	0.393084	-0.341015	0.393456	-1.32588	-0.311724	-0.649233	3.07928	-1.85898	+	0.25167	-0.361442		1.11026	-0.910788		1	8	8	8	0	4.1	350.86	3177	10	3	4	3	0
Q60605	Myosin light polypeptide 6	Myl6	>sp|Q60605|MYL6_MOUSE Myosin light polypeptide 6 OS=Mus musculus GN=Myl6 PE=1 SV=3	19.5823	19.1682	NaN	NaN	NaN	NaN	19.5823	19.1682	17.6352	17.0329	16.5661	16.8658	-10.0131	-11.0515	-12.154	-11.4419	-10.8862	-11.9618	-2.70954	-4.03801	-4.33273	-4.27416	-4.451	-5.56681	1.50237	-1.97369	+	0.198618	-0.35706		0.766843	-1.07057		1	14	1	1	0	88.1	16.93	151	2	1	1	0	0
E9QA16;E9Q0M9;E9QA15;E9Q9F3;F6QLP8;F6ZAW1;F6RGN9;F6T2Z7;REV__B2RXW8;REV__Q8BSS9;REV__B8QI34;REV__B2RXQ2		Cald1	>tr|E9QA16|E9QA16_MOUSE Protein Cald1 OS=Mus musculus GN=Cald1 PE=1 SV=1;>tr|E9Q0M9|E9Q0M9_MOUSE Protein Cald1 OS=Mus musculus GN=Cald1 PE=1 SV=1;>tr|E9QA15|E9QA15_MOUSE Protein Cald1 OS=Mus musculus GN=Cald1 PE=1 SV=1	26.7959	27.4234	26.5545	25.8128	23.6635	25.7703	26.7959	27.4234	26.5545	25.8128	23.6635	25.7703	-2.79952	-2.79628	-3.07203	-3.24543	-3.64929	-2.80768	4.504	4.21719	4.10007	3.8012	2.54601	3.79144	1.14723	-1.84239	+	0.593786	-0.344857		0.965634	-0.894204		12	28	28	1	0	53.2	61.836	536	133	31	34	26	15
G3UX48;Q7TSC1	Protein PRRC2A	Prrc2a	>tr|G3UX48|G3UX48_MOUSE Protein PRRC2A OS=Mus musculus GN=Prrc2a PE=1 SV=1;>sp|Q7TSC1|PRC2A_MOUSE Protein PRRC2A OS=Mus musculus GN=Prrc2a PE=1 SV=1	18.0912	20.7977	17.5285	NaN	NaN	NaN	18.0912	20.7977	17.5285	18.3796	16.3377	18.3149	-11.5041	-9.42205	-12.098	-12.2497	-9.95996	-11.8139	-4.20063	-2.40859	-4.92591	-3.51674	-4.61585	-3.55023	0.393287	-1.12839		0.112559	-0.333123		0.0197327	-0.0492308		2	2	2	2	0	1.9	219.46	2069	1	0	1	0	0
E9Q450;E9Q448		Tpm1	>tr|E9Q450|E9Q450_MOUSE Tropomyosin alpha-1 chain OS=Mus musculus GN=Tpm1 PE=3 SV=1;>tr|E9Q448|E9Q448_MOUSE Tropomyosin alpha-1 chain OS=Mus musculus GN=Tpm1 PE=3 SV=1	23.039	24.1752	22.8187	21.9241	20.4904	22.1591	23.039	24.1752	22.8187	21.9241	20.4904	22.1591	-6.55636	-6.04454	-6.80776	-7.13408	-6.82238	-6.41894	0.747164	0.968929	0.364344	-0.08745	-0.627075	0.180185	1.27453	-1.81978	+	0.454829	-0.322246		1.37526	-0.871592		2	38	3	0	0	84.9	32.848	284	11	1	3	2	2
P63168;Q9D0M5;Q80ZS7	Dynein light chain 1, cytoplasmic;Dynein light chain 2, cytoplasmic	Dynll1;Dynll2	>sp|P63168|DYL1_MOUSE Dynein light chain 1, cytoplasmic OS=Mus musculus GN=Dynll1 PE=1 SV=1;>sp|Q9D0M5|DYL2_MOUSE Dynein light chain 2, cytoplasmic OS=Mus musculus GN=Dynll2 PE=1 SV=1	22.5186	23.2733	22.5584	22.2714	19.7262	20.8946	22.5186	23.2733	22.5584	22.2714	19.7262	20.8946	-7.0768	-6.94643	-7.06814	-6.78681	-7.58656	-7.6834	0.226721	0.0670376	0.103958	0.259821	-1.39126	-1.08428	1.10339	-1.81933		0.487789	-0.321799		0.789557	-0.871145		3	3	3	3	0	49.4	10.366	89	12	2	3	2	2
P47754;D6RCW7	F-actin-capping protein subunit alpha-2	Capza2	>sp|P47754|CAZA2_MOUSE F-actin-capping protein subunit alpha-2 OS=Mus musculus GN=Capza2 PE=1 SV=3;>tr|D6RCW7|D6RCW7_MOUSE F-actin-capping protein subunit alpha-2 OS=Mus musculus GN=Capza2 PE=4 SV=1	26.6133	27.0904	26.1978	25.754	23.4768	25.2259	26.6133	27.0904	26.1978	25.754	23.4768	25.2259	-2.9821	-3.12927	-3.42865	-3.30416	-3.83601	-3.35214	4.32142	3.8842	3.74345	3.74247	2.3593	3.24698	1.16136	-1.81496	+	0.67077	-0.317427		0.919207	-0.866774		2	14	14	11	0	58.4	32.967	286	52	10	12	9	7
Q8VHX6-2;Q8VHX6;D3YW87;D3Z576	Filamin-C	Flnc	>sp|Q8VHX6-2|FLNC_MOUSE Isoform 2 of Filamin-C OS=Mus musculus GN=Flnc;>sp|Q8VHX6|FLNC_MOUSE Filamin-C OS=Mus musculus GN=Flnc PE=1 SV=3;>tr|D3YW87|D3YW87_MOUSE Filamin-C OS=Mus musculus GN=Flnc PE=1 SV=1;>tr|D3Z576|D3Z576_MOUSE Filamin-C OS=Mus musculus G	26.851	27.3417	26.6244	26.2151	23.8841	25.3014	26.851	27.3417	26.6244	26.2151	23.8841	25.3014	-2.74437	-2.87798	-3.00214	-2.84314	-3.42871	-3.27658	4.55915	4.13549	4.16996	4.2035	2.76659	3.32254	1.19468	-1.80551	+	0.74146	-0.307979		0.909872	-0.857326		4	56	44	44	0	25.6	287.36	2693	147	35	35	27	28
Q8VCQ8;S4R1T7;D3Z6I7		Cald1	>tr|Q8VCQ8|Q8VCQ8_MOUSE Caldesmon 1 OS=Mus musculus GN=Cald1 PE=1 SV=1;>tr|S4R1T7|S4R1T7_MOUSE Protein Cald1 OS=Mus musculus GN=Cald1 PE=1 SV=1;>tr|D3Z6I7|D3Z6I7_MOUSE Protein Cald1 OS=Mus musculus GN=Cald1 PE=1 SV=1	19.2587	20.6229	19.9425	18.8028	17.6569	NaN	19.2587	20.6229	19.9425	18.8028	17.6569	15.4169	-10.3367	-9.59677	-9.68401	-10.2554	-9.6559	-10.5745	-3.0332	-2.58331	-2.51191	-3.20876	-3.4606	-4.67543	1.16482	-2.64914	+	0.335093	-0.289437		1.04647	-1.07212		3	28	1	1	0.0046948	54.9	60.452	530	2	0	0	1	1
Q9WUM4	Coronin-1C	Coro1c	>sp|Q9WUM4|COR1C_MOUSE Coronin-1C OS=Mus musculus GN=Coro1c PE=1 SV=2	19.3911	19.7531	19.4646	18.7914	NaN	18.4605	19.3911	19.7531	19.4646	18.7914	16.0113	18.4605	-10.2043	-10.4666	-10.1619	-10.2668	-11.2937	-10.1175	-2.90079	-3.45315	-2.98981	-3.22013	-4.02402	-3.5184	0.943188	-1.78186		0.299696	-0.281707		0.74762	-0.472931		1	2	2	2	0	5.5	53.12	474	3	1	1	1	0
E9QP46;Q6ZWQ0;Q6ZWQ0-3;Q6DFZ2	Nesprin-2	Syne2	>tr|E9QP46|E9QP46_MOUSE Nesprin-2 OS=Mus musculus GN=Syne2 PE=4 SV=1;>sp|Q6ZWQ0|SYNE2_MOUSE Nesprin-2 OS=Mus musculus GN=Syne2 PE=1 SV=2;>sp|Q6ZWQ0-3|SYNE2_MOUSE Isoform 3 of Nesprin-2 OS=Mus musculus GN=Syne2;>tr|Q6DFZ2|Q6DFZ2_MOUSE Nesprin-2 (Fragment) O	19.5457	20.7613	19.5322	NaN	NaN	NaN	19.5457	20.7613	19.5322	18.4622	18.072	18.3964	-10.0497	-9.45836	-10.0943	-10.5881	-9.65809	-10.1738	-2.74613	-2.44489	-2.9222	-4.91732	-3.86763	-4.93276	1.73767	-1.63623	+	0.3321	-0.272536		2.10343	-1.86816	+	4	4	4	4	0	0.9	782.13	6870	5	1	3	1	0
Q8BG95;A6H644	Protein phosphatase 1 regulatory subunit 12B	Ppp1r12b	>sp|Q8BG95|MYPT2_MOUSE Protein phosphatase 1 regulatory subunit 12B OS=Mus musculus GN=Ppp1r12b PE=1 SV=2;>tr|A6H644|A6H644_MOUSE Protein phosphatase 1 regulatory subunit 12 OS=Mus musculus GN=Ppp1r12b PE=1 SV=1	19.658	20.3377	19.4019	NaN	NaN	NaN	19.658	20.3377	19.4019	16.9321	17.5438	17.3983	-9.9374	-9.88203	-10.2246	-11.0344	-9.33229	-10.4739	-2.63388	-2.86856	-3.05249	-4.90318	-3.28334	-4.69973	2.77048	-2.5078	+	0.19973	-0.265543		1.29246	-1.44377		2	3	2	2	0	3.7	109.05	976	3	1	2	0	0
Q8VC60;P23780	Beta-galactosidase-1-like protein;Beta-galactosidase	Glb1l;Glb1	>sp|Q8VC60|GLB1L_MOUSE Beta-galactosidase-1-like protein OS=Mus musculus GN=Glb1l PE=2 SV=1;>sp|P23780|BGAL_MOUSE Beta-galactosidase OS=Mus musculus GN=Glb1 PE=2 SV=1	21.573	21.9344	21.9124	21.0035	18.8281	20.3327	21.573	21.9344	21.9124	21.0035	18.8281	20.3327	-8.02238	-8.28528	-7.71414	-8.05466	-8.48466	-8.24535	-0.718853	-1.27182	-0.542038	-1.00803	-2.28936	-1.64623	1.25774	-1.75182	+	0.543691	-0.25429		0.86909	-0.803636		2	1	1	1	0	1.9	73.278	646	4	1	1	1	1
E9Q6A9;Q02248;D3YUH4;D3Z7S6;D3Z5Q1;E9PW26;F6QZ47;Q02257	Catenin beta-1	Ctnnb1	>tr|E9Q6A9|E9Q6A9_MOUSE Catenin beta-1 OS=Mus musculus GN=Ctnnb1 PE=1 SV=1;>sp|Q02248|CTNB1_MOUSE Catenin beta-1 OS=Mus musculus GN=Ctnnb1 PE=1 SV=1;>tr|D3YUH4|D3YUH4_MOUSE Catenin beta-1 (Fragment) OS=Mus musculus GN=Ctnnb1 PE=4 SV=1	21.0417	20.6716	20.1699	20.0747	16.5215	20.0535	21.0417	20.6716	20.1699	20.0747	16.5215	20.0535	-8.55367	-9.54811	-9.45663	-8.9835	-10.7913	-8.52449	-1.25015	-2.53464	-2.28453	-1.93687	-4.59599	-1.92536	0.653491	-1.74449		0.118117	-0.246955		0.338752	-0.796301		8	3	3	3	0	6.6	66.562	607	7	2	2	2	0
E9QN52;Q91WK0-2;Q91WK0	Leucine-rich repeat flightless-interacting protein 2	Lrrfip2	>tr|E9QN52|E9QN52_MOUSE Leucine-rich repeat flightless-interacting protein 2 OS=Mus musculus GN=Lrrfip2 PE=1 SV=1;>sp|Q91WK0-2|LRRF2_MOUSE Isoform 2 of Leucine-rich repeat flightless-interacting protein 2 OS=Mus musculus GN=Lrrfip2;>sp|Q91WK0|LRRF2_MOUSE L	24.8442	25.3067	24.1589	24.18	21.4795	23.4478	24.8442	25.3067	24.1589	24.18	21.4795	23.4478	-4.75123	-4.91302	-5.46758	-4.87817	-5.83334	-5.13016	2.55229	2.10045	1.70453	2.16846	0.361963	1.46896	0.928868	-1.73415		0.263108	-0.236615		0.607406	-0.785962		3	10	10	10	0	22.2	47.133	415	42	11	11	4	8
Q6R891;Q6R891-2;A2AV96;Q9D5U8-2;Q9D5U8;H3BKQ7;H3BJD0;H3BL28;Q7TN74;H3BJD6	Neurabin-2	Ppp1r9b	>sp|Q6R891|NEB2_MOUSE Neurabin-2 OS=Mus musculus GN=Ppp1r9b PE=1 SV=1	25.8555	26.3907	25.6922	25.2843	23.17	24.3003	25.8555	26.3907	25.6922	25.2843	23.17	24.3003	-3.73987	-3.82904	-3.93431	-3.77394	-4.1428	-4.27766	3.56365	3.18442	3.23779	3.27269	2.05251	2.32146	1.25509	-1.72792	+	0.647909	-0.230391		0.938219	-0.779737		10	21	21	21	0	29.7	89.519	817	120	28	27	26	20
Q8CCM0;Q6PHZ2-2;E9PXV3;E9Q1W0;Q6PHZ2-4;Q6PHZ2;Q6PHZ2-5;E9Q1V9;E9Q1T1;P11798;F8WIS9;E9QAJ4;D6RDQ8;F6WHR9;E9PYZ8	Calcium/calmodulin-dependent protein kinase type II subunit delta;Calcium/calmodulin-dependent protein kinase type II subunit alpha	Camk2d;Camk2a	>tr|Q8CCM0|Q8CCM0_MOUSE Calcium/calmodulin-dependent protein kinase type II subunit delta OS=Mus musculus GN=Camk2d PE=1 SV=1;>sp|Q6PHZ2-2|KCC2D_MOUSE Isoform 2 of Calcium/calmodulin-dependent protein kinase type II subunit delta OS=Mus musculus GN=Camk2d;	19.9173	20.4811	20.0755	18.4179	17.7238	19.1566	19.9173	20.4811	20.0755	18.4179	17.7238	19.1566	-9.67814	-9.73861	-9.55101	-10.6403	-9.58899	-9.42143	-2.37462	-2.72514	-2.37891	-3.59371	-3.39369	-2.82231	1.74277	-1.7252	+	0.231728	-0.227665		1.40027	-0.777011		15	4	1	1	0	14.7	40.677	361	4	1	1	1	0
Q9QXS1-2;Q9QXS1	Plectin	Plec	>sp|Q9QXS1-2|PLEC_MOUSE Isoform PLEC-1 of Plectin OS=Mus musculus GN=Plec;>sp|Q9QXS1|PLEC_MOUSE Plectin OS=Mus musculus GN=Plec PE=1 SV=3	33.7764	34.3804	33.9554	33.1547	31.3425	32.558	33.7764	34.3804	33.9554	33.1547	31.3425	32.558	4.18097	4.16069	4.32891	4.09648	4.02975	3.97996	11.4845	11.1742	11.501	11.1431	10.225	10.5791	1.39725	-1.68566	+	1.39568	-0.188127		1.20477	-0.737474		2	578	578	8	0	84.1	533.5	4686	4982	947	1047	1002	786
D3YXK2;S4R1M2	Scaffold attachment factor B1	Safb	>sp|D3YXK2|SAFB1_MOUSE Scaffold attachment factor B1 OS=Mus musculus GN=Safb PE=1 SV=2;>tr|S4R1M2|S4R1M2_MOUSE Scaffold attachment factor B1 OS=Mus musculus GN=Safb PE=1 SV=1	23.4636	23.6085	23.2734	22.0814	20.4349	22.7838	23.4636	23.6085	23.2734	22.0814	20.4349	22.7838	-6.13176	-6.61119	-6.35309	-6.97679	-6.87788	-5.79419	1.17176	0.402281	0.819014	0.0698433	-0.682581	0.80493	1.12537	-1.68181		0.172976	-0.184275		0.690683	-0.733621		2	12	12	9	0	18.1	105.1	937	14	2	5	4	2
Q9JHJ0	Tropomodulin-3	Tmod3	>sp|Q9JHJ0|TMOD3_MOUSE Tropomodulin-3 OS=Mus musculus GN=Tmod3 PE=2 SV=1	27.9822	28.3669	26.9238	26.9731	24.7166	26.571	27.9822	28.3669	26.9238	26.9731	24.7166	26.571	-1.61317	-1.85279	-2.70273	-2.08508	-2.5962	-2.00701	5.69036	5.16067	4.46937	4.96155	3.5991	4.59211	0.956152	-1.67074		0.173179	-0.173202		0.600163	-0.722548		1	20	20	20	0	55.4	39.502	352	114	24	27	17	19
Q8BMF4	Dihydrolipoyllysine-residue acetyltransferase component of pyruvate dehydrogenase complex, mitochondrial	Dlat	>sp|Q8BMF4|ODP2_MOUSE Dihydrolipoyllysine-residue acetyltransferase component of pyruvate dehydrogenase complex, mitochondrial OS=Mus musculus GN=Dlat PE=1 SV=2	22.283	23.0043	22.0777	22.2929	19.2548	20.8087	22.283	23.0043	22.0777	22.2929	19.2548	20.8087	-7.3124	-7.21536	-7.5488	-6.76531	-8.05796	-7.76931	-0.0088768	-0.201889	-0.376698	0.281319	-1.86266	-1.17019	0.841383	-1.66954		0.159751	-0.172012		0.490648	-0.721358		1	5	5	5	0	12.5	67.941	642	12	3	4	2	2
Q0GNC1-3;E9QLA5;Q0GNC1	Inverted formin-2	Inf2	>sp|Q0GNC1-3|INF2_MOUSE Isoform 2 of Inverted formin-2 OS=Mus musculus GN=Inf2;>tr|E9QLA5|E9QLA5_MOUSE Inverted formin-2 OS=Mus musculus GN=Inf2 PE=1 SV=1;>sp|Q0GNC1|INF2_MOUSE Inverted formin-2 OS=Mus musculus GN=Inf2 PE=1 SV=1	19.2299	19.4785	18.4817	NaN	NaN	NaN	19.2299	19.4785	18.4817	15.2888	17.3333	15.2639	-10.3655	-10.7412	-11.1448	-11.3657	-10.3896	-10.9413	-3.062	-3.72775	-3.97272	-4.80492	-4.32677	-4.82181	1.84398	-3.10131	+	0.153413	-0.148318		1.54713	-1.06368		3	1	1	1	0	1.2	137.49	1264	1	1	0	0	0
Q62261;Q62261-2	Spectrin beta chain, non-erythrocytic 1	Sptbn1	>sp|Q62261|SPTB2_MOUSE Spectrin beta chain, non-erythrocytic 1 OS=Mus musculus GN=Sptbn1 PE=1 SV=2;>sp|Q62261-2|SPTB2_MOUSE Isoform 2 of Spectrin beta chain, non-erythrocytic 1 OS=Mus musculus GN=Sptbn1	21.8287	23.2459	22.6909	21.7517	20.0263	21.0589	21.8287	23.2459	22.6909	21.7517	20.0263	21.0589	-7.76671	-6.97377	-6.93558	-7.30647	-7.28646	-7.51913	-0.463182	0.0396996	0.236517	-0.259844	-1.09115	-0.920006	1.18985	-1.64287		0.199121	-0.145333		0.992961	-0.694679		2	5	5	5	0	3.2	274.22	2363	2	0	2	0	0
Q8BJS4-3;Q8BJS4-2;Q8BJS4	SUN domain-containing protein 2	Sun2	>sp|Q8BJS4-3|SUN2_MOUSE Isoform 3 of SUN domain-containing protein 2 OS=Mus musculus GN=Sun2;>sp|Q8BJS4-2|SUN2_MOUSE Isoform 2 of SUN domain-containing protein 2 OS=Mus musculus GN=Sun2;>sp|Q8BJS4|SUN2_MOUSE SUN domain-containing protein 2 OS=Mus musculus	19.9714	21.6009	21.1679	20.1162	17.8156	19.8973	19.9714	21.6009	21.1679	20.1162	17.8156	19.8973	-9.62399	-8.61883	-8.45859	-8.94203	-9.4972	-8.6807	-2.32047	-1.60536	-1.28649	-1.8954	-3.3019	-2.08157	0.865018	-1.63704		0.116042	-0.139506		0.570884	-0.688852		3	3	3	3	0	4.9	78.178	699	4	1	1	2	0
Q99KW3-1;E9QMQ3;Q99KW3-4;Q99KW3;Q99KW3-2;G5E8W1;J9JI90	TRIO and F-actin-binding protein	Triobp	>sp|Q99KW3-1|TARA_MOUSE Isoform 1 of TRIO and F-actin-binding protein OS=Mus musculus GN=Triobp;>tr|E9QMQ3|E9QMQ3_MOUSE TRIO and F-actin-binding protein OS=Mus musculus GN=Triobp PE=1 SV=1;>sp|Q99KW3-4|TARA_MOUSE Isoform 4 of TRIO and F-actin-binding prote	22.6114	23.2119	22.6863	22.2179	19.6592	21.8434	22.6114	23.2119	22.6863	22.2179	19.6592	21.8434	-6.98405	-7.00777	-6.94017	-6.84034	-7.6536	-6.73463	0.319477	0.00569916	0.231928	0.206289	-1.4583	-0.135504	0.908782	-1.59639		0.124276	-0.098859		0.556744	-0.648205		7	12	11	11	0	19.1	66.979	580	19	2	5	2	4
P10078;P10078-2;D3YYR3;A2ARL4;E9Q218;A2ARW5;E9PY65;B8JK40;Q4VA44;E9QPD3;E9QA51;A2AHM2;A2ARV7;A2ARR8;L7N246;A2AW66;A2ARR6;Q91VN1;A2ARW1;Q8BZ89;Q3UTQ6;A2BFU6;A2ARW3;Q0VFY0;Q8BIQ6;E9Q6M3;F6YAM1;F8VPV1;Q7M6X5;E9PUT0;Q99K45;F7APL9;Q3UVL3;F6UQD0;A2BFG8;E9Q2M4;Q7TMC9;Q9CZ86;Q8BJ21;E9Q951;A2ART2;P16372;D3Z5Z2;F7CEW8;A2BE23;A2AW67;A2ART4;Q7M6W8;A2ANU7;D3YV88;Q5U406;B8JJY3;Q6PGD2;Q08BU3;A2ARX1;A2ARR7;E9QAG…	Zinc finger protein 28;Zinc finger protein 664;Zinc finger protein 24;Zinc finger protein 322;Zinc finger protein 58;Zinc finger protein 513;Zinc finger protein 426;Zinc finger protein 18;Zinc finger protein 271;Zinc finger protein 319;Zinc finger protein 235;Zinc finger protein 39;Zinc finger protein 287;Zinc finger protein with KRAB and SCAN domains 5;Zinc finger protein 26;Zinc finger protein …	Zfp28;2210418O10Rik;Gm14296;Zfp58;Gm14393;AA987161;Znf664;Zfp664;Gm14399;Zfp931;Gm14401;Gm14409;Gm14322;Gm14418;Znf24;Gm14410;Znf322;Zfp868;Gm14406;Gm14444;Zfp72;Zfp947;2210404O09Rik;Zfp930;Zfp951;Rslcan18;3110052M02Rik;Zfp810;Zfp872;Zfp273;Etohi1;Zfp867;Zfp85-rs1;Zfp248;Zfp78;Zfp426;Gm4245;Zfp932;Gm4631;OTTMUSG00000016609;Gm14325;Gm14434;Zfp937;Zfp708;Zfp866;Gm14420;Gm14391;Gm14412;Zfp791;Zfp869…	>sp|P10078|ZFP28_MOUSE Zinc finger protein 28 OS=Mus musculus GN=Zfp28 PE=2 SV=3;>sp|P10078-2|ZFP28_MOUSE Isoform 2 of Zinc finger protein 28 OS=Mus musculus GN=Zfp28;>tr|D3YYR3|D3YYR3_MOUSE Protein 2210418O10Rik OS=Mus musculus GN=2210418O10Rik PE=4 SV=1;	18.9969	20.3092	18.964	18.5311	NaN	17.5673	18.9969	20.3092	18.964	18.5311	14.9538	17.5673	-10.5985	-9.91051	-10.6625	-10.5271	-9.92246	-11.0107	-3.29498	-2.89704	-3.49036	-3.48049	-4.38659	-4.41155	0.974494	-2.40597	+	0.0861741	-0.0962575		1.15441	-0.865414		116	2	2	1	0	2.4	93.308	825	5	1	2	1	1
P62849-2;P62849-3;P62849	40S ribosomal protein S24	Rps24	>sp|P62849-2|RS24_MOUSE Isoform 2 of 40S ribosomal protein S24 OS=Mus musculus GN=Rps24;>sp|P62849-3|RS24_MOUSE Isoform 3 of 40S ribosomal protein S24 OS=Mus musculus GN=Rps24;>sp|P62849|RS24_MOUSE 40S ribosomal protein S24 OS=Mus musculus GN=Rps24 PE=2 SV	22.0751	23.529	22.4481	21.5491	20.2474	21.4773	22.0751	23.529	22.4481	21.5491	20.2474	21.4773	-7.52034	-6.69072	-7.17841	-7.50915	-7.06543	-7.10071	-0.216816	0.322748	-0.00631142	-0.462515	-0.870132	-0.501589	1.23234	-1.59281		0.124645	-0.0952725		1.46777	-0.644619		3	4	4	4	0	35.4	15.069	130	14	1	5	3	2
Q7TPW1	Nexilin	Nexn	>sp|Q7TPW1|NEXN_MOUSE Nexilin OS=Mus musculus GN=Nexn PE=2 SV=3	26.4064	27.043	25.8869	25.6075	23.8093	25.1903	26.4064	27.043	25.8869	25.6075	23.8093	25.1903	-3.18902	-3.17668	-3.73964	-3.45073	-3.50349	-3.38765	4.1145	3.83678	3.43246	3.5959	2.69181	3.21147	1.16188	-1.57637		0.156497	-0.0788394		0.891763	-0.628186		1	28	28	28	0	44.3	72.107	607	100	21	29	14	15
P20152;A2AKJ2;P31001;P15331-3;P15331;G5E846;P15331-2;G3X981;CON__Q3KNV1;CON__P08729;P03995-2;P03995;D3YZ35;E9Q1Y9;CON__Q61726;Q9ERE2;P97861;Q6IMF0;P46660;P08553;P08551	Vimentin	Vim	>sp|P20152|VIME_MOUSE Vimentin OS=Mus musculus GN=Vim PE=1 SV=3	36.4085	36.5355	36.1876	35.6106	33.8467	35.0042	36.4085	36.5355	36.1876	35.6106	33.8467	35.0042	6.81309	6.31583	6.56115	6.55244	6.5339	6.42616	14.1166	13.3293	13.7332	13.5991	12.7292	13.0253	1.37803	-1.55672		0.148001	-0.0591874		0.82487	-0.608534		21	93	93	88	0	96.6	53.687	466	2903	585	579	529	481
Q60605-2;Q8CI43	Myosin light polypeptide 6	Myl6	>sp|Q60605-2|MYL6_MOUSE Isoform Smooth muscle of Myosin light polypeptide 6 OS=Mus musculus GN=Myl6	28.9786	29.9825	28.2923	28.0433	26.3996	28.1867	28.9786	29.9825	28.2923	28.0433	26.3996	28.1867	-0.616762	-0.237194	-1.33417	-1.01487	-0.91325	-0.391309	6.68676	6.77627	5.83793	6.03176	5.28205	6.20781	0.956036	-1.5413		0.0396452	-0.0437665		0.650478	-0.593113		2	14	14	1	0	88.1	16.961	151	176	40	41	25	25
P59999;E9PWA7	Actin-related protein 2/3 complex subunit 4	Arpc4	>sp|P59999|ARPC4_MOUSE Actin-related protein 2/3 complex subunit 4 OS=Mus musculus GN=Arpc4 PE=1 SV=3;>tr|E9PWA7|E9PWA7_MOUSE Actin-related protein 2/3 complex subunit 4 OS=Mus musculus GN=Arpc4 PE=4 SV=1	22.1772	22.6604	22.1308	21.804	19.2804	21.2692	22.1772	22.6604	22.1308	21.804	19.2804	21.2692	-7.41824	-7.55932	-7.49568	-7.25424	-8.03241	-7.30884	-0.114719	-0.545851	-0.323582	-0.207605	-1.83711	-0.709713	0.913545	-1.53828		0.0553357	-0.0407454		0.520972	-0.590092		2	3	3	3	0	14.9	19.667	168	5	0	2	1	1
E9Q800;Q8CAQ8-3;Q8CAQ8-2;Q8CAQ8;Q8CAQ8-5;E9QAY6;F7BG64;E9PVS5;Q8CAQ8-4	Mitochondrial inner membrane protein	Immt	>tr|E9Q800|E9Q800_MOUSE Mitochondrial inner membrane protein OS=Mus musculus GN=Immt PE=1 SV=1;>sp|Q8CAQ8-3|MIC60_MOUSE Isoform 3 of MICOS complex subunit Mic60 OS=Mus musculus GN=Immt;>sp|Q8CAQ8-2|MIC60_MOUSE Isoform 2 of MICOS complex subunit Mic60 OS=Mu	22.3588	23.6767	23.4234	22.3717	20.6312	21.8422	22.3588	23.6767	23.4234	22.3717	20.6312	21.8422	-7.23663	-6.543	-6.20308	-6.6865	-6.68159	-6.73578	0.0668964	0.470467	0.969023	0.360127	-0.48629	-0.136654	1.10493	-1.53792		0.0453119	-0.0403879		0.756671	-0.589734		9	8	8	8	0	16.2	75.6	679	20	3	6	7	3
Q8CH25-2;Q8CH25	SAFB-like transcription modulator	Sltm	>sp|Q8CH25-2|SLTM_MOUSE Isoform 2 of SAFB-like transcription modulator OS=Mus musculus GN=Sltm;>sp|Q8CH25|SLTM_MOUSE SAFB-like transcription modulator OS=Mus musculus GN=Sltm PE=1 SV=1	27.6624	28.1562	27.6531	27.0483	25.2662	26.5581	27.6624	28.1562	27.6531	27.0483	25.2662	26.5581	-1.93299	-2.0635	-1.97342	-2.00987	-2.04656	-2.01988	5.37054	4.94996	5.19868	5.03676	4.14875	4.57925	1.29051	-1.533		0.370146	-0.0354631		0.964473	-0.58481		2	44	44	44	0	35.6	115.18	1013	266	49	56	53	45
Q9ERG0;Q9ERG0-2;Q4U4S6;Q8BGB5	LIM domain and actin-binding protein 1	Lima1	>sp|Q9ERG0|LIMA1_MOUSE LIM domain and actin-binding protein 1 OS=Mus musculus GN=Lima1 PE=1 SV=3;>sp|Q9ERG0-2|LIMA1_MOUSE Isoform Alpha of LIM domain and actin-binding protein 1 OS=Mus musculus GN=Lima1	29.2956	29.923	28.8691	28.9904	26.407	28.1168	29.2956	29.923	28.8691	28.9904	26.407	28.1168	-0.299828	-0.296751	-0.757411	-0.067773	-0.905821	-0.461209	7.0037	6.71672	6.41469	6.97886	5.28948	6.13791	0.866914	-1.52447		0.0317106	-0.0269379		0.48543	-0.576284		4	56	56	56	0	70.9	84.059	753	410	84	91	74	73
P62204;Q3UKW2;Q9D6P8;G3UX57;P20801	Calmodulin	Calm1	>sp|P62204|CALM_MOUSE Calmodulin OS=Mus musculus GN=Calm1 PE=1 SV=2;>tr|Q3UKW2|Q3UKW2_MOUSE Calmodulin OS=Mus musculus GN=Calm1 PE=1 SV=1	27.1761	27.9089	26.7296	26.8528	24.4369	25.9532	27.1761	27.9089	26.7296	26.8528	24.4369	25.9532	-2.41933	-2.31085	-2.89688	-2.20539	-2.87591	-2.62484	4.8842	4.70262	4.27522	4.84124	3.31939	3.97428	0.906766	-1.52389		0.0334944	-0.0263606		0.532666	-0.575707		5	8	8	8	0	60.4	16.837	149	60	12	12	11	12
S4R1N6;P62270;F6YVP7	40S ribosomal protein S18	Rps18;Gm10260	>tr|S4R1N6|S4R1N6_MOUSE 40S ribosomal protein S18 OS=Mus musculus GN=Rps18 PE=3 SV=1;>sp|P62270|RS18_MOUSE 40S ribosomal protein S18 OS=Mus musculus GN=Rps18 PE=1 SV=3;>tr|F6YVP7|F6YVP7_MOUSE Uncharacterized protein OS=Mus musculus GN=Gm10260 PE=3 SV=2	21.9977	23.4858	22.8202	21.3868	20.7183	21.6283	21.9977	23.4858	22.8202	21.3868	20.7183	21.6283	-7.59771	-6.73391	-6.80635	-7.67135	-6.59447	-6.94972	-0.294184	0.279556	0.365748	-0.62472	-0.399166	-0.350603	1.39503	-1.52339		0.0204836	-0.0258565		1.20853	-0.575203		3	4	4	4	0	41.1	12.483	107	8	1	3	1	1
P57780;E9Q2W9;D3Z0L8;D3Z761;Q91ZE6;E9PX29	Alpha-actinin-4	Actn4	>sp|P57780|ACTN4_MOUSE Alpha-actinin-4 OS=Mus musculus GN=Actn4 PE=1 SV=1;>tr|E9Q2W9|E9Q2W9_MOUSE Alpha-actinin-4 (Fragment) OS=Mus musculus GN=Actn4 PE=4 SV=1	25.7307	25.6475	25.4037	25.0124	22.8162	24.3995	25.7307	25.6475	25.4037	25.0124	22.8162	24.3995	-3.86472	-4.57221	-4.2228	-4.0458	-4.49657	-4.1785	3.43881	2.44126	2.9493	3.00083	1.69873	2.42062	1.07852	-1.51792		0.0280413	-0.020383		0.529049	-0.569729		6	35	19	19	0	45.5	104.98	912	60	14	12	14	11
P68373;P68369;P05214;Q9JJZ2	Tubulin alpha-1C chain;Tubulin alpha-1A chain;Tubulin alpha-3 chain;Tubulin alpha-8 chain	Tuba1c;Tuba1a;Tuba3a;Tuba8	>sp|P68373|TBA1C_MOUSE Tubulin alpha-1C chain OS=Mus musculus GN=Tuba1c PE=1 SV=1;>sp|P68369|TBA1A_MOUSE Tubulin alpha-1A chain OS=Mus musculus GN=Tuba1a PE=1 SV=1;>sp|P05214|TBA3_MOUSE Tubulin alpha-3 chain OS=Mus musculus GN=Tuba3a PE=1 SV=1;>sp|Q9JJZ2|T	21.2571	21.6296	21.1032	20.8015	18.7809	19.8912	21.2571	21.6296	21.1032	20.8015	18.7809	19.8912	-8.33827	-8.59014	-8.52334	-8.25668	-8.53195	-8.68675	-1.03475	-1.57667	-1.35124	-1.21005	-2.33665	-2.08763	1.17037	-1.50541		0.0178552	-0.00787799		0.672498	-0.557224		4	11	1	1	0	37.6	49.909	449	6	1	1	1	1
Q9Z0H1	WD repeat-containing protein 46	Wdr46	>sp|Q9Z0H1|WDR46_MOUSE WD repeat-containing protein 46 OS=Mus musculus GN=Wdr46 PE=2 SV=1	18.225	19.9292	19.0098	NaN	NaN	17.3354	18.225	19.9292	19.0098	15.4438	16.7124	17.3354	-11.3704	-10.2905	-10.6167	-10.9941	-10.0478	-11.2426	-4.06691	-3.27705	-3.44458	-4.65663	-3.74918	-4.64345	1.58068	-2.55746	+	0.00152487	-0.00226434		0.914897	-0.753576		1	2	2	2	0	6.3	69.047	622	2	0	2	0	0
B7FAU9;Q8BTM8;B7FAV1;F6XC15;Q8BTM8-2;J3JS91;F6Z2C0	Filamin-A	Flna	>tr|B7FAU9|B7FAU9_MOUSE Filamin, alpha OS=Mus musculus GN=Flna PE=1 SV=1;>sp|Q8BTM8|FLNA_MOUSE Filamin-A OS=Mus musculus GN=Flna PE=1 SV=5;>tr|B7FAV1|B7FAV1_MOUSE Filamin, alpha (Fragment) OS=Mus musculus GN=Flna PE=1 SV=1	29.5954	30.2197	29.6265	29.0583	27.3128	28.578	29.5954	30.2197	29.6265	29.0583	27.3128	28.578	-5.86548e-06	4.18213e-05	1.82495e-05	4.66125e-05	-3.48785e-05	2.00958e-05	7.30352	7.01351	7.17212	7.04668	6.19527	6.59914	1.25777	-1.49754		0.09647	-7.4585e-06		0.991575	-0.549354		7	118	111	107	0	54.1	280.5	2639	622	117	126	119	100
P13020-2;P13020;A6PWS5	Gelsolin	Gsn	>sp|P13020-2|GELS_MOUSE Isoform 2 of Gelsolin OS=Mus musculus GN=Gsn;>sp|P13020|GELS_MOUSE Gelsolin OS=Mus musculus GN=Gsn PE=1 SV=3	27.774	28.305	27.1611	27.3013	24.8435	26.6374	27.774	28.305	27.1611	27.3013	24.8435	26.6374	-1.82142	-1.91474	-2.46544	-1.7569	-2.4693	-1.94059	5.4821	5.09872	4.70666	5.28973	3.726	4.65853	0.858028	-1.48593		0.0130797	0.0116026		0.458282	-0.537744		3	34	34	16	0	48.3	80.762	731	166	30	40	30	30
A2A547;P84099	60S ribosomal protein L19	Rpl19	>tr|A2A547|A2A547_MOUSE Ribosomal protein L19 OS=Mus musculus GN=Rpl19 PE=3 SV=1;>sp|P84099|RL19_MOUSE 60S ribosomal protein L19 OS=Mus musculus GN=Rpl19 PE=1 SV=1	21.9147	23.138	22.3728	20.841	20.8925	21.2376	21.9147	23.138	22.3728	20.841	20.8925	21.2376	-7.6807	-7.08172	-7.25366	-8.2172	-6.42028	-7.3404	-0.377176	-0.0682545	-0.0815601	-1.17057	-0.224974	-0.741282	1.76653	-1.4848	+	0.00762766	0.0127336		0.856004	-0.536613		2	7	7	7	0	28.9	23.247	194	20	4	5	4	1
Q9R0L6;Q9R0L6-2	Pericentriolar material 1 protein	Pcm1	>sp|Q9R0L6|PCM1_MOUSE Pericentriolar material 1 protein OS=Mus musculus GN=Pcm1 PE=1 SV=2;>sp|Q9R0L6-2|PCM1_MOUSE Isoform 2 of Pericentriolar material 1 protein OS=Mus musculus GN=Pcm1	21.9174	23.0633	22.4498	21.1043	20.2936	21.5958	21.9174	23.0633	22.4498	21.1043	20.2936	21.5958	-7.67797	-7.15639	-7.17672	-7.95395	-7.01924	-6.98222	-0.374443	-0.142925	-0.00462341	-0.907322	-0.823936	-0.383101	1.37103	-1.47898		0.0170758	0.0185574		1.27571	-0.530789		2	8	8	8	0	4.1	228.84	2025	17	2	6	5	0
P62830;A2A6F8	60S ribosomal protein L23	Rpl23	>sp|P62830|RL23_MOUSE 60S ribosomal protein L23 OS=Mus musculus GN=Rpl23 PE=1 SV=1	22.9571	24.1161	23.5692	22.1382	21.6979	22.3963	22.9571	24.1161	23.5692	22.1382	21.6979	22.3963	-6.63825	-6.10361	-6.05732	-6.91996	-5.61485	-6.18174	0.665272	0.909855	1.11478	0.126673	0.580454	0.417385	1.70038	-1.46999	+	0.0218175	0.027548		1.31568	-0.521798		2	6	6	6	0	54.3	14.865	140	16	2	5	4	3
Q8R4R6;A2ATJ2	Nucleoporin NUP53	Nup35	>sp|Q8R4R6|NUP53_MOUSE Nucleoporin NUP53 OS=Mus musculus GN=Nup35 PE=1 SV=2	20.1132	20.1668	20.5913	19.128	18.0287	19.317	20.1132	20.1668	20.5913	19.128	18.0287	19.317	-9.48216	-10.0529	-9.03519	-9.93018	-9.28405	-9.26097	-2.17863	-3.03943	-1.86309	-2.88354	-3.08875	-2.66185	1.5704	-1.46585		0.0290066	0.0316817		0.625283	-0.517665		2	3	3	3	0	14.5	34.785	325	3	0	0	2	0
P47955;E9Q3T0	60S acidic ribosomal protein P1	Rplp1;Gm10073	>sp|P47955|RLA1_MOUSE 60S acidic ribosomal protein P1 OS=Mus musculus GN=Rplp1 PE=2 SV=1;>tr|E9Q3T0|E9Q3T0_MOUSE Uncharacterized protein OS=Mus musculus GN=Gm10073 PE=3 SV=1	23.2564	24.5271	23.0576	22.6763	21.3606	22.4467	23.2564	24.5271	23.0576	22.6763	21.3606	22.4467	-6.33902	-5.69257	-6.56892	-6.38187	-5.95223	-6.13127	0.964504	1.3209	0.603184	0.664763	0.243071	0.467848	1.11313	-1.45249		0.0534229	0.0450441		0.983542	-0.504302		2	3	3	3	0	66.7	11.475	114	18	3	4	3	3
E9Q6A3;E9PYX6;E9QNA7;D3Z5J3;Q62417-5;Q62417-6;Q62417-4;Q62417-3;Q62417-2;Q62417-7;Q62417	Sorbin and SH3 domain-containing protein 1	Sorbs1	>tr|E9Q6A3|E9Q6A3_MOUSE Sorbin and SH3 domain-containing protein 1 OS=Mus musculus GN=Sorbs1 PE=1 SV=1;>tr|E9PYX6|E9PYX6_MOUSE Sorbin and SH3 domain-containing protein 1 OS=Mus musculus GN=Sorbs1 PE=1 SV=1;>tr|E9QNA7|E9QNA7_MOUSE Sorbin and SH3 domain-cont	20.256	20.592	20.0629	19.9045	NaN	19.455	20.256	20.592	20.0629	19.9045	16.7166	19.455	-9.33937	-9.62766	-9.56361	-9.15373	-10.108	-9.12305	-2.03584	-2.61419	-2.3915	-2.1071	-3.93465	-2.52393	0.732507	-1.61165		0.0498356	0.0486247		0.367463	-0.508048		11	2	2	2	0	4.8	79.51	714	2	1	1	0	0
Q8C2Q3;E9QL13;Q8C2Q3-2;J3QN51;J3QPT3;B0LM42;F7BGR7	RNA-binding protein 14	Rbm14	>sp|Q8C2Q3|RBM14_MOUSE RNA-binding protein 14 OS=Mus musculus GN=Rbm14 PE=1 SV=1;>tr|E9QL13|E9QL13_MOUSE MCG8382, isoform CRA_c OS=Mus musculus GN=Rbm14 PE=1 SV=2;>sp|Q8C2Q3-2|RBM14_MOUSE Isoform 2 of RNA-binding protein 14 OS=Mus musculus GN=Rbm14	26.0542	26.4094	26.1449	25.4175	23.8487	25.0006	26.0542	26.4094	26.1449	25.4175	23.8487	25.0006	-3.5412	-3.81034	-3.48156	-3.64069	-3.46409	-3.57737	3.76232	3.20313	3.69054	3.40594	2.73122	3.02175	1.40207	-1.44721		0.16711	0.0503186		0.884878	-0.499028		7	17	17	17	0	34.5	69.448	669	76	16	13	17	11
Q69Z38	Pseudopodium-enriched atypical kinase 1	Peak1	>sp|Q69Z38|PEAK1_MOUSE Pseudopodium-enriched atypical kinase 1 OS=Mus musculus GN=Peak1 PE=1 SV=4	24.6308	25.7594	24.877	24.279	22.4109	24.2659	24.6308	25.7594	24.877	24.279	22.4109	24.2659	-4.96456	-4.46026	-4.74946	-4.77918	-4.90192	-4.31215	2.33897	2.55321	2.42264	2.26745	1.29338	2.28697	0.948741	-1.43719		0.0929798	0.0603449		0.663804	-0.489002		1	27	27	27	0	22.5	191.09	1735	70	13	19	13	12
Q99JY9;Q641P0-2;Q641P0	Actin-related protein 3	Actr3	>sp|Q99JY9|ARP3_MOUSE Actin-related protein 3 OS=Mus musculus GN=Actr3 PE=1 SV=3	25.0571	25.5463	24.557	24.6507	22.3334	23.8804	25.0571	25.5463	24.557	24.6507	22.3334	23.8804	-4.53826	-4.67336	-5.06949	-4.4075	-4.97941	-4.69764	2.76526	2.3401	2.10262	2.63913	1.21589	1.90148	0.90442	-1.43202		0.10268	0.0655182		0.459729	-0.483828		3	15	15	15	0	47.4	47.357	418	46	9	11	9	9
P99024;Q9CWF2;Q7TMM9	Tubulin beta-5 chain;Tubulin beta-2B chain;Tubulin beta-2A chain	Tubb5;Tubb2b;Tubb2a	>sp|P99024|TBB5_MOUSE Tubulin beta-5 chain OS=Mus musculus GN=Tubb5 PE=1 SV=1;>sp|Q9CWF2|TBB2B_MOUSE Tubulin beta-2B chain OS=Mus musculus GN=Tubb2b PE=1 SV=1;>sp|Q7TMM9|TBB2A_MOUSE Tubulin beta-2A chain OS=Mus musculus GN=Tubb2a PE=1 SV=1	24.7877	25.4441	24.8016	24.1175	22.6299	24.0165	24.7877	25.4441	24.8016	24.1175	22.6299	24.0165	-4.80774	-4.77556	-4.82486	-4.94069	-4.68286	-4.56152	2.49578	2.23791	2.34724	2.10594	1.51244	2.03761	1.26824	-1.42317		0.263213	0.0743664		1.10665	-0.47498		3	14	14	4	0	46.8	49.67	444	52	9	15	9	6
Q569Z5-2;F8WHR6;Q569Z5	Probable ATP-dependent RNA helicase DDX46	Ddx46	>sp|Q569Z5-2|DDX46_MOUSE Isoform 2 of Probable ATP-dependent RNA helicase DDX46 OS=Mus musculus GN=Ddx46;>tr|F8WHR6|F8WHR6_MOUSE Probable ATP-dependent RNA helicase DDX46 OS=Mus musculus GN=Ddx46 PE=1 SV=1;>sp|Q569Z5|DDX46_MOUSE Probable ATP-dependent RNA	19.7814	18.8407	19.4425	18.3296	16.9347	18.5872	19.7814	18.8407	19.4425	18.3296	16.9347	18.5872	-9.81402	-11.379	-10.184	-10.7286	-10.3781	-9.99079	-2.5105	-4.36556	-3.01187	-3.682	-4.18282	-3.39167	1.13407	-1.40437		0.0624626	0.0931613		0.310149	-0.456185		3	2	2	2	0.0090909	2	116.89	1027	1	0	1	0	0
Q9Z2X1-2;Q9Z2X1;J3QM80;J3QMT0	Heterogeneous nuclear ribonucleoprotein F;Heterogeneous nuclear ribonucleoprotein F, N-terminally processed	Hnrnpf	>sp|Q9Z2X1-2|HNRPF_MOUSE Isoform 2 of Heterogeneous nuclear ribonucleoprotein F OS=Mus musculus GN=Hnrnpf;>sp|Q9Z2X1|HNRPF_MOUSE Heterogeneous nuclear ribonucleoprotein F OS=Mus musculus GN=Hnrnpf PE=1 SV=3;>tr|J3QM80|J3QM80_MOUSE Heterogeneous nuclear rib	23.7854	24.4686	24.0303	23.3214	21.6519	23.1206	23.7854	24.4686	24.0303	23.3214	21.6519	23.1206	-5.81004	-5.75108	-5.59622	-5.73679	-5.66087	-5.45737	1.49349	1.26238	1.57588	1.30984	0.534435	1.14176	1.16677	-1.39676		0.407266	0.100774		0.819477	-0.448572		4	8	6	6	0	28.9	43.685	395	24	6	5	3	5
Q9WV32;F6THG2;F6VVE6;D3Z6S0;Q9R0Q6	Actin-related protein 2/3 complex subunit 1B	Arpc1b	>sp|Q9WV32|ARC1B_MOUSE Actin-related protein 2/3 complex subunit 1B OS=Mus musculus GN=Arpc1b PE=2 SV=4	24.4717	25.312	24.5886	24.552	22.0666	23.5739	24.4717	25.312	24.5886	24.552	22.0666	23.5739	-5.12374	-4.90768	-5.03792	-4.50616	-5.24616	-5.00408	2.17978	2.10579	2.13418	2.54047	0.949144	1.59505	0.840667	-1.39322		0.174365	0.104315		0.408378	-0.445031		5	9	9	9	0	37.4	41.063	372	37	6	10	8	8
Q60598;Q921L6	Src substrate cortactin	Cttn	>sp|Q60598|SRC8_MOUSE Src substrate cortactin OS=Mus musculus GN=Cttn PE=1 SV=2;>tr|Q921L6|Q921L6_MOUSE Cortactin, isoform CRA_a OS=Mus musculus GN=Cttn PE=1 SV=1	26.3494	27.1849	26.0657	26.0184	23.9271	25.4802	26.3494	27.1849	26.0657	26.0184	23.9271	25.4802	-3.246	-3.0348	-3.56083	-3.03985	-3.38566	-3.09778	4.05753	3.97866	3.61127	4.00678	2.80965	3.50134	0.913371	-1.39142		0.221968	0.106117		0.521853	-0.44323		2	28	28	28	0	54.4	61.249	546	147	27	26	27	32
P70168	Importin subunit beta-1	Kpnb1	>sp|P70168|IMB1_MOUSE Importin subunit beta-1 OS=Mus musculus GN=Kpnb1 PE=1 SV=2	20.2185	21.0091	19.9787	19.5024	NaN	19.3088	20.2185	21.0091	19.9787	19.5024	17.65	19.3088	-9.37695	-9.21062	-9.64781	-9.55582	-9.08591	-9.26921	-2.07342	-2.19715	-2.47571	-2.50919	-3.53965	-2.67009	1.11818	-1.5817		0.226325	0.108146		0.898135	-0.657547		1	1	1	1	0	1.7	97.183	876	2	1	1	0	0
P62717;F6YJW4	60S ribosomal protein L18a	Rpl18a	>sp|P62717|RL18A_MOUSE 60S ribosomal protein L18a OS=Mus musculus GN=Rpl18a PE=1 SV=1	21.5681	22.8111	22.048	20.6121	20.1012	21.5758	21.5681	22.8111	22.048	20.6121	20.1012	21.5758	-8.02733	-7.40856	-7.5785	-8.44613	-7.21156	-7.00221	-0.72381	-0.395096	-0.406399	-1.3995	-1.01626	-0.403084	1.1505	-1.37937		0.0861042	0.118167		0.626996	-0.431179		2	5	5	5	0	26.1	20.732	176	12	1	4	3	1
Q9QXS1-3	Plectin	Plec	>sp|Q9QXS1-3|PLEC_MOUSE Isoform PLEC-1A of Plectin OS=Mus musculus GN=Plec	25.6633	26.3643	26.1355	25.4502	23.723	24.8918	25.6633	26.3643	26.1355	25.4502	23.723	24.8918	-3.93213	-3.85541	-3.49097	-3.608	-3.58983	-3.68624	3.37139	3.15806	3.68113	3.43863	2.60547	2.91288	1.16969	-1.36606		0.399491	0.131475		0.659986	-0.417871		1	576	6	6	0	85.3	517.28	4543	61	9	13	12	11
Q91ZU6;Q91ZU6-3;Q91ZU6-4;E9Q9X1;S4R1P5	Dystonin	Dst	>sp|Q91ZU6|DYST_MOUSE Dystonin OS=Mus musculus GN=Dst PE=1 SV=2;>sp|Q91ZU6-3|DYST_MOUSE Isoform 3 of Dystonin OS=Mus musculus GN=Dst;>sp|Q91ZU6-4|DYST_MOUSE Isoform 4 of Dystonin OS=Mus musculus GN=Dst;>tr|E9Q9X1|E9Q9X1_MOUSE Dystonin OS=Mus musculus GN=Ds	19.0068	19.358	18.9364	18.8188	NaN	NaN	19.0068	19.358	18.9364	18.8188	16.7337	17.2883	-10.5886	-10.8617	-10.6901	-10.2394	-10.7299	-10.7715	-3.28509	-3.84826	-3.51802	-3.19279	-3.93319	-4.19567	1.09748	-1.48681		0.285044	0.133227		0.260402	-0.223428		5	2	1	1	0	0.4	834.21	7393	1	0	0	1	0
P21107-2;D3Z2H9;Q8K0Z5;E9Q5J9;D3YVR0	Tropomyosin alpha-3 chain	Tpm3;Tpm3-rs7	>sp|P21107-2|TPM3_MOUSE Isoform 2 of Tropomyosin alpha-3 chain OS=Mus musculus GN=Tpm3;>tr|D3Z2H9|D3Z2H9_MOUSE Uncharacterized protein OS=Mus musculus GN=Tpm3-rs7 PE=3 SV=1;>tr|Q8K0Z5|Q8K0Z5_MOUSE Tropomyosin 3, gamma OS=Mus musculus GN=Tpm3 PE=2 SV=1;>tr|	27.9179	28.2681	27.0108	26.9673	25.1763	26.9637	27.9179	28.2681	27.0108	26.9673	25.1763	26.9637	-1.67753	-1.95158	-2.61566	-2.0909	-2.1365	-1.61433	5.62599	5.06189	4.55644	4.95573	4.05881	4.98479	0.903031	-1.36318		0.154722	0.13435		0.406183	-0.414996		5	36	24	5	0	90.3	29.02	248	143	36	32	23	19
Q9CVB6;D3YXG6	Actin-related protein 2/3 complex subunit 2	Arpc2	>sp|Q9CVB6|ARPC2_MOUSE Actin-related protein 2/3 complex subunit 2 OS=Mus musculus GN=Arpc2 PE=1 SV=3;>tr|D3YXG6|D3YXG6_MOUSE Actin-related protein 2/3 complex subunit 2 OS=Mus musculus GN=Arpc2 PE=4 SV=1	23.2723	23.5392	23.6293	22.654	20.9982	22.7368	23.2723	23.5392	23.6293	22.654	20.9982	22.7368	-6.32313	-6.68051	-5.99716	-6.40421	-6.31463	-5.84124	0.980398	0.332962	1.17494	0.642422	-0.119324	0.757879	1.10202	-1.35063		0.21686	0.146904		0.464158	-0.402442		2	5	5	5	0	17	34.357	300	11	0	2	5	1
O70194	Eukaryotic translation initiation factor 3 subunit D	Eif3d	>sp|O70194|EIF3D_MOUSE Eukaryotic translation initiation factor 3 subunit D OS=Mus musculus GN=Eif3d PE=1 SV=2	19.5975	19.9196	19.7565	19.1884	NaN	18.5651	19.5975	19.9196	19.7565	19.1884	16.8202	18.5651	-9.99791	-10.3001	-9.87001	-9.86981	-9.8277	-10.0129	-2.69439	-3.28664	-2.69791	-2.82318	-4.40948	-3.41381	1.02913	-1.56663		0.474938	0.15253		0.581298	-0.655844		1	1	1	1	0	2.2	63.988	548	1	0	1	0	0
P68040	Guanine nucleotide-binding protein subunit beta-2-like 1	Gnb2l1	>sp|P68040|GBLP_MOUSE Guanine nucleotide-binding protein subunit beta-2-like 1 OS=Mus musculus GN=Gnb2l1 PE=1 SV=3	24.8858	25.8468	25.014	24.3544	23.289	24.0687	24.8858	25.8468	25.014	24.3544	23.289	24.0687	-4.70963	-4.3729	-4.61249	-4.70379	-4.02382	-4.50934	2.59389	2.64057	2.55962	2.34284	2.17148	2.08979	1.4276	-1.34484		0.27112	0.152689		2.14826	-0.396657		1	12	12	12	0	37.2	35.076	317	48	9	12	9	5
P63087;P63087-2	Serine/threonine-protein phosphatase PP1-gamma catalytic subunit	Ppp1cc	>sp|P63087|PP1G_MOUSE Serine/threonine-protein phosphatase PP1-gamma catalytic subunit OS=Mus musculus GN=Ppp1cc PE=1 SV=1;>sp|P63087-2|PP1G_MOUSE Isoform Gamma-2 of Serine/threonine-protein phosphatase PP1-gamma catalytic subunit OS=Mus musculus GN=Ppp1cc	22.0911	21.991	21.8368	21.6227	19.5467	20.733	22.0911	21.991	21.8368	21.6227	19.5467	20.733	-7.50427	-8.22871	-7.78974	-7.4355	-7.7661	-7.84502	-0.200743	-1.21524	-0.617634	-0.38887	-1.5708	-1.2459	1.0379	-1.33884		0.257455	0.158695		0.353656	-0.390652		2	9	2	2	0	34.4	36.983	323	11	2	2	2	2
E9Q616;G5E8K8		Ahnak	>tr|E9Q616|E9Q616_MOUSE Protein Ahnak OS=Mus musculus GN=Ahnak PE=1 SV=1	23.3506	24.2179	23.3295	23.1587	21.1338	22.6199	23.3506	24.2179	23.3295	23.1587	21.1338	22.6199	-6.24483	-6.00184	-6.29699	-5.89951	-6.17903	-5.95805	1.05869	1.01163	0.875109	1.14712	0.0162678	0.641073	0.922899	-1.32851		0.608509	0.169025		0.501116	-0.380322		2	15	15	15	0	10.4	604.25	5656	26	5	7	6	6
Q8BSH3;P58771	Tropomyosin alpha-1 chain	Tpm1	>tr|Q8BSH3|Q8BSH3_MOUSE Tropomyosin alpha-1 chain OS=Mus musculus GN=Tpm1 PE=2 SV=1;>sp|P58771|TPM1_MOUSE Tropomyosin alpha-1 chain OS=Mus musculus GN=Tpm1 PE=1 SV=1	19.6109	20.2253	18.2772	18.7356	NaN	19.1323	19.6109	20.2253	18.2772	18.7356	17.4302	19.1323	-9.98446	-9.99441	-11.3493	-10.3226	-11.0492	-9.44568	-2.68094	-2.98094	-4.17723	-3.27601	-4.97004	-2.84655	0.536654	-0.938452		0.0937295	0.170218		0.203295	-0.417836		2	38	1	0	0.0046296	80.6	32.698	284	1	0	1	0	0
P68254-2;P68254;F6YY69;F6VW30;D6REF3;F6WA09;P68510;O70456;P62259	14-3-3 protein theta;14-3-3 protein eta;14-3-3 protein sigma;14-3-3 protein epsilon	Ywhaq;Ywhae;Ywhah;Sfn	>sp|P68254-2|1433T_MOUSE Isoform 2 of 14-3-3 protein theta OS=Mus musculus GN=Ywhaq;>sp|P68254|1433T_MOUSE 14-3-3 protein theta OS=Mus musculus GN=Ywhaq PE=1 SV=1;>tr|F6YY69|F6YY69_MOUSE 14-3-3 protein theta (Fragment) OS=Mus musculus GN=Ywhaq PE=4 SV=1;>t	19.4021	20.6132	19.238	19.2162	17.8285	18.2329	19.4021	20.6132	19.238	19.2162	17.8285	18.2329	-10.1933	-9.60646	-10.3885	-9.84195	-9.48425	-10.3451	-2.88978	-2.59299	-3.21643	-2.79532	-3.28895	-3.74593	1.04053	-1.32519		0.192714	0.172343		0.501991	-0.377003		9	2	1	1	0	9.1	27.7	243	1	1	0	0	0
G3UYV7;P62858;J3QNN8	40S ribosomal protein S28	Rps28;Gm10263	>tr|G3UYV7|G3UYV7_MOUSE 40S ribosomal protein S28 (Fragment) OS=Mus musculus GN=Rps28 PE=4 SV=1;>sp|P62858|RS28_MOUSE 40S ribosomal protein S28 OS=Mus musculus GN=Rps28 PE=2 SV=1;>tr|J3QNN8|J3QNN8_MOUSE MCG49140 OS=Mus musculus GN=Gm10263 PE=3 SV=1	21.891	24.2479	22.1395	21.7759	20.8906	21.6439	21.891	24.2479	22.1395	21.7759	20.8906	21.6439	-7.70443	-5.97184	-7.48698	-7.28229	-6.4222	-6.93406	-0.400908	1.04163	-0.314875	-0.235657	-0.226902	-0.334934	0.763708	-1.32263		0.10515	0.1749		0.328944	-0.374446		3	4	4	4	0	62.5	6.3442	56	8	1	3	1	1
Q8BP92	Reticulocalbin-2	Rcn2	>sp|Q8BP92|RCN2_MOUSE Reticulocalbin-2 OS=Mus musculus GN=Rcn2 PE=2 SV=1	23.8863	24.139	23.5581	23.1399	21.7203	22.7602	23.8863	24.139	23.5581	23.1399	21.7203	22.7602	-5.70908	-6.08071	-6.06838	-5.91832	-5.5925	-5.8178	1.59445	0.93276	1.10373	1.12831	0.602799	0.781323	1.3529	-1.32102		0.495799	0.176513		0.673671	-0.372833		1	5	5	5	0	17.2	37.27	320	37	8	6	8	5
Z4YJL4;P58871	182 kDa tankyrase-1-binding protein	Tnks1bp1	>tr|Z4YJL4|Z4YJL4_MOUSE 182 kDa tankyrase-1-binding protein OS=Mus musculus GN=Tnks1bp1 PE=1 SV=1;>sp|P58871|TB182_MOUSE 182 kDa tankyrase-1-binding protein OS=Mus musculus GN=Tnks1bp1 PE=1 SV=2	19.8062	20.4223	20.3907	19.8949	NaN	19.2901	19.8062	20.4223	20.3907	19.8949	18.1768	19.2901	-9.78918	-9.79736	-9.23581	-9.16328	-9.8339	-9.28786	-2.48566	-2.78389	-2.06371	-2.11665	-4.30145	-2.68873	0.937532	-1.08578		0.256757	0.179107		0.358715	-0.591188		2	2	2	2	0	3.7	112.65	1058	3	0	0	2	1
E9Q3E2		Synpo	>tr|E9Q3E2|E9Q3E2_MOUSE Synaptopodin OS=Mus musculus GN=Synpo PE=1 SV=1	28.7395	28.866	28.4574	28.3406	26.3137	27.4772	28.7395	28.866	28.4574	28.3406	26.3137	27.4772	-0.855928	-1.3537	-1.16906	-0.71758	-0.999083	-1.10085	6.4476	5.65977	6.00304	6.32905	5.19622	5.49827	1.02627	-1.31047		0.432647	0.187059		0.371557	-0.362288		1	59	59	0	0	63.3	117.51	1100	370	74	67	70	77
Q5XJF6;P53026;D6RE43	Ribosomal protein;60S ribosomal protein L10a	Rpl10a	>tr|Q5XJF6|Q5XJF6_MOUSE Ribosomal protein OS=Mus musculus GN=Rpl10a PE=1 SV=1;>sp|P53026|RL10A_MOUSE 60S ribosomal protein L10a OS=Mus musculus GN=Rpl10a PE=1 SV=3;>tr|D6RE43|D6RE43_MOUSE 60S ribosomal protein L10a OS=Mus musculus GN=Rpl10a PE=1 SV=1	22.2919	23.6083	22.4951	21.8966	20.224	22.3776	22.2919	23.6083	22.4951	21.8966	20.224	22.3776	-7.30352	-6.61141	-7.13143	-7.16157	-7.0888	-6.20039	0	0.402056	0.0406685	-0.114937	-0.893501	0.398735	0.777264	-1.299		0.206021	0.198537		0.370019	-0.350809		3	5	5	5	0	24	24.831	217	11	0	4	4	0
P26039	Talin-1	Tln1	>sp|P26039|TLN1_MOUSE Talin-1 OS=Mus musculus GN=Tln1 PE=1 SV=2	19.9298	20.5103	20.331	20.219	16.7117	19.9717	19.9298	20.5103	20.331	20.219	16.7117	19.9717	-9.66556	-9.70943	-9.29549	-8.83916	-10.6011	-8.60631	-2.36204	-2.69597	-2.12339	-1.79253	-4.4058	-2.00719	0.491674	-1.28956		0.117669	0.20797		0.148897	-0.341377		1	3	3	3	0	1.8	269.82	2541	5	1	1	2	1
P23242	Gap junction alpha-1 protein	Gja1	>sp|P23242|CXA1_MOUSE Gap junction alpha-1 protein OS=Mus musculus GN=Gja1 PE=1 SV=2	21.0949	21.8512	21.3674	21.2666	18.5983	20.582	21.0949	21.8512	21.3674	21.2666	18.5983	20.582	-8.50046	-8.36849	-8.25914	-7.79155	-8.71446	-7.99603	-1.19694	-1.35502	-1.08704	-0.744919	-2.51916	-1.39691	0.708917	-1.28885		0.292948	0.208684		0.258829	-0.340663		1	3	3	3	0	15.4	43.004	382	3	1	2	0	0
Q8R4U7;E9Q9L3;F6XG76	Leucine zipper protein 1	Luzp1	>sp|Q8R4U7|LUZP1_MOUSE Leucine zipper protein 1 OS=Mus musculus GN=Luzp1 PE=1 SV=2	24.3794	24.6475	24.1109	23.4848	22.018	23.8028	24.3794	24.6475	24.1109	23.4848	22.018	23.8028	-5.21599	-5.57224	-5.51558	-5.57339	-5.29479	-4.77518	2.08754	1.44123	1.65652	1.47324	0.900515	1.82394	1.05095	-1.27739		0.35387	0.220148		0.426877	-0.329198		3	15	15	15	0	20.4	119.31	1068	43	10	10	10	4
P14206	40S ribosomal protein SA	Rpsa	>sp|P14206|RSSA_MOUSE 40S ribosomal protein SA OS=Mus musculus GN=Rpsa PE=1 SV=4	24.6049	26.0315	24.8298	24.2725	23.2646	24.1174	24.6049	26.0315	24.8298	24.2725	23.2646	24.1174	-4.9905	-4.18823	-4.79672	-4.78571	-4.04824	-4.46065	2.31302	2.82524	2.37538	2.26092	2.14706	2.13848	1.10134	-1.27058		0.283746	0.226952		0.905686	-0.322394		1	10	10	10	0	41.4	32.838	295	35	5	8	6	6
Q9CRB9;Q9D9P1;D3Z0L4;S4R238;F6QFL0	Coiled-coil-helix-coiled-coil-helix domain-containing protein 3, mitochondrial	Chchd3	>sp|Q9CRB9|MIC19_MOUSE MICOS complex subunit Mic19 OS=Mus musculus GN=Chchd3 PE=1 SV=1;>tr|Q9D9P1|Q9D9P1_MOUSE Coiled-coil-helix-coiled-coil-helix domain-containing protein 3, mitochondrial OS=Mus musculus GN=Chchd3 PE=1 SV=1;>tr|D3Z0L4|D3Z0L4_MOUSE Coiled	23.0149	23.595	23.1733	22.7175	21.0489	22.2162	23.0149	23.595	23.1733	22.7175	21.0489	22.2162	-6.58047	-6.62467	-6.45323	-6.34073	-6.26394	-6.36177	0.723059	0.388796	0.718872	0.705904	-0.068634	0.237352	1.13756	-1.26689		1.75036	0.230645		0.563869	-0.318701		5	6	6	6	0	33.9	26.334	227	17	2	4	4	3
I7HLV2;Q6ZWV3;P86048	60S ribosomal protein L10;60S ribosomal protein L10-like	Rpl10;Rpl10l	>tr|I7HLV2|I7HLV2_MOUSE 60S ribosomal protein L10 (Fragment) OS=Mus musculus GN=Rpl10 PE=4 SV=1;>sp|Q6ZWV3|RL10_MOUSE 60S ribosomal protein L10 OS=Mus musculus GN=Rpl10 PE=1 SV=3;>sp|P86048|RL10L_MOUSE 60S ribosomal protein L10-like OS=Mus musculus GN=Rpl1	22.4077	23.869	22.7703	21.9253	21.0305	22.2934	22.4077	23.869	22.7703	21.9253	21.0305	22.2934	-7.18766	-6.35069	-6.85616	-7.13292	-6.28227	-6.28463	0.115868	0.662775	0.315939	-0.0862904	-0.0869713	0.314487	1.02921	-1.26597		0.245115	0.231561		0.694964	-0.317785		3	4	4	4	0	18.4	23.072	201	12	1	4	2	1
P25444;J3QMG5;D3YVC1;F6YTZ4;D3Z536;D3YWJ3;E9Q1N8	40S ribosomal protein S2	Rps2;Gm5786;Gm6576;Gm8225	>sp|P25444|RS2_MOUSE 40S ribosomal protein S2 OS=Mus musculus GN=Rps2 PE=2 SV=3;>tr|J3QMG5|J3QMG5_MOUSE Uncharacterized protein OS=Mus musculus GN=Gm5786 PE=3 SV=1;>tr|D3YVC1|D3YVC1_MOUSE 40S ribosomal protein S2 (Fragment) OS=Mus musculus GN=Rps2 PE=3 SV=	22.3373	23.4313	22.5627	21.4157	20.9087	22.2424	22.3373	23.4313	22.5627	21.4157	20.9087	22.2424	-7.25806	-6.78835	-7.06378	-7.64255	-6.40406	-6.3356	0.0454674	0.225119	0.10832	-0.595915	-0.208759	0.263525	1.15225	-1.25487		0.210906	0.242661		0.531934	-0.306685		7	5	5	5	0	18.4	31.231	293	16	2	4	4	2
P20029	78 kDa glucose-regulated protein	Hspa5	>sp|P20029|GRP78_MOUSE 78 kDa glucose-regulated protein OS=Mus musculus GN=Hspa5 PE=1 SV=3	25.0301	25.3933	24.1612	24.6145	22.3361	23.8886	25.0301	25.3933	24.1612	24.6145	22.3361	23.8886	-4.56525	-4.82637	-5.46534	-4.44372	-4.97674	-4.68935	2.73827	2.18709	1.70676	2.60291	1.21856	1.90977	0.749551	-1.24848		0.332709	0.249053		0.237021	-0.300293		1	17	15	15	0	31.1	72.421	655	44	10	9	8	8
A1BN54;Q7TPR4;Q9JI91;O88990;D3YY95	Alpha-actinin-1	Actn1	>tr|A1BN54|A1BN54_MOUSE Alpha actinin 1a OS=Mus musculus GN=Actn1 PE=2 SV=1;>sp|Q7TPR4|ACTN1_MOUSE Alpha-actinin-1 OS=Mus musculus GN=Actn1 PE=1 SV=1	27.2925	27.4096	27.2877	27.0295	24.901	26.3196	27.2925	27.4096	27.2877	27.0295	24.901	26.3196	-2.30285	-2.81013	-2.33879	-2.0287	-2.41185	-2.25836	5.00067	4.20334	4.83331	5.01792	3.78345	4.34076	0.929269	-1.24658		0.563446	0.250951		0.277856	-0.298395		5	42	42	26	0	50.7	102.72	887	197	41	31	41	37
P51881;P48962;Q3V132	ADP/ATP translocase 2;ADP/ATP translocase 2, N-terminally processed;ADP/ATP translocase 1;ADP/ATP translocase 4	Slc25a5;Slc25a4;Slc25a31	>sp|P51881|ADT2_MOUSE ADP/ATP translocase 2 OS=Mus musculus GN=Slc25a5 PE=1 SV=3;>sp|P48962|ADT1_MOUSE ADP/ATP translocase 1 OS=Mus musculus GN=Slc25a4 PE=1 SV=4;>sp|Q3V132|ADT4_MOUSE ADP/ATP translocase 4 OS=Mus musculus GN=Slc25a31 PE=2 SV=1	22.4239	23.0551	22.8016	21.7096	20.8976	21.9549	22.4239	23.0551	22.8016	21.7096	20.8976	21.9549	-7.17147	-7.1646	-6.8249	-7.34859	-6.41524	-6.62314	0.132059	-0.151131	0.347199	-0.301962	-0.219942	-0.0240192	1.55007	-1.23954		0.351185	0.257996		0.811172	-0.29135		3	4	4	4	0	12.8	32.931	298	15	3	3	4	2
P05213;P68368;Q3UX10	Tubulin alpha-1B chain;Tubulin alpha-4A chain	Tuba1b;Tuba4a	>sp|P05213|TBA1B_MOUSE Tubulin alpha-1B chain OS=Mus musculus GN=Tuba1b PE=1 SV=2;>sp|P68368|TBA4A_MOUSE Tubulin alpha-4A chain OS=Mus musculus GN=Tuba4a PE=1 SV=1	25.9904	26.3738	25.8869	25.4686	24.0595	25.0442	25.9904	26.3738	25.8869	25.4686	24.0595	25.0442	-3.60495	-3.84593	-3.73962	-3.58965	-3.25327	-3.53377	3.69857	3.16753	3.43248	3.45698	2.94203	3.06535	1.29779	-1.22626		1.0164	0.271273		0.566282	-0.278074		3	11	11	1	0	37.5	50.151	451	69	15	16	14	10
Q62095;Q61496;Q3V086	ATP-dependent RNA helicase DDX3Y	Ddx3y	>sp|Q62095|DDX3Y_MOUSE ATP-dependent RNA helicase DDX3Y OS=Mus musculus GN=Ddx3y PE=1 SV=2	21.9655	22.1202	21.8387	21.4652	19.7837	21.1105	21.9655	22.1202	21.8387	21.4652	19.7837	21.1105	-7.62993	-8.09948	-7.78785	-7.59297	-7.52906	-7.46749	-0.326408	-1.08601	-0.615748	-0.546339	-1.33376	-0.868372	1.07803	-1.18829		1.01775	0.309246		0.307625	-0.2401		3	11	1	1	0	15	73.427	658	6	1	1	1	1
O54724	Polymerase I and transcript release factor	Ptrf	>sp|O54724|PTRF_MOUSE Polymerase I and transcript release factor OS=Mus musculus GN=Ptrf PE=1 SV=1	20.5079	21.768	20.864	19.4255	19.0396	21.1183	20.5079	21.768	20.864	19.4255	19.0396	21.1183	-9.08755	-8.45168	-8.76249	-9.63266	-8.27317	-7.45968	-1.78403	-1.43821	-1.59039	-2.58603	-2.07787	-0.860556	0.733747	-1.18546		0.179846	0.312073		0.172119	-0.237273		1	3	3	3	0	8.4	43.953	392	7	0	3	1	1
P17182;B1ARR6;Q5SX61;Q5SX60;B1ARR7;D3YVD3;D3Z2S4;Q5SX59;B0QZL1;D3Z6E4;Q6PHC1;P21550;P17183	Alpha-enolase;Enolase;Beta-enolase;Gamma-enolase	Eno1;Eno3;Eno2	>sp|P17182|ENOA_MOUSE Alpha-enolase OS=Mus musculus GN=Eno1 PE=1 SV=3;>tr|B1ARR6|B1ARR6_MOUSE Alpha-enolase (Fragment) OS=Mus musculus GN=Eno1 PE=1 SV=1;>tr|Q5SX61|Q5SX61_MOUSE Beta-enolase (Fragment) OS=Mus musculus GN=Eno3 PE=4 SV=1;>tr|Q5SX60|Q5SX60_MOU	22.0919	21.789	21.95	20.2242	20.3896	21.6781	22.0919	21.789	21.95	20.2242	20.3896	21.6781	-7.50349	-8.43067	-7.67651	-8.83397	-6.92317	-6.89986	-0.199968	-1.4172	-0.50441	-1.78734	-0.727863	-0.300739	1.18546	-1.17964		0.171464	0.317892		0.150449	-0.231454		13	2	2	2	0	8.8	47.14	434	10	2	2	2	1
O35737;Q8C2Q7	Heterogeneous nuclear ribonucleoprotein H;Heterogeneous nuclear ribonucleoprotein H, N-terminally processed	Hnrnph1	>sp|O35737|HNRH1_MOUSE Heterogeneous nuclear ribonucleoprotein H OS=Mus musculus GN=Hnrnph1 PE=1 SV=3;>tr|Q8C2Q7|Q8C2Q7_MOUSE Heterogeneous nuclear ribonucleoprotein H OS=Mus musculus GN=Hnrnph1 PE=2 SV=1	24.661	25.254	24.9647	24.1568	23.2446	23.949	24.661	25.254	24.9647	24.1568	23.2446	23.949	-4.93444	-4.96573	-4.66177	-4.90136	-4.06816	-4.62904	2.36908	2.04773	2.51033	2.14527	2.12714	1.97008	1.6513	-1.1764		0.537507	0.32113		0.704859	-0.228217		2	10	10	4	0	29.2	49.199	449	47	10	10	7	6
Q9CPR4;Q6ZWZ7;B2RY53;F6YKV1	60S ribosomal protein L17	Rpl17;Gm6133;Gm5277	>sp|Q9CPR4|RL17_MOUSE 60S ribosomal protein L17 OS=Mus musculus GN=Rpl17 PE=2 SV=3;>tr|Q6ZWZ7|Q6ZWZ7_MOUSE 60S ribosomal protein L17 OS=Mus musculus GN=Rpl17 PE=2 SV=1;>tr|B2RY53|B2RY53_MOUSE EG620155 protein OS=Mus musculus GN=Gm6133 PE=2 SV=1;>tr|F6YKV1|	22.4232	23.4265	21.8767	22.114	20.5492	21.537	22.4232	23.4265	21.8767	22.114	20.5492	21.537	-7.17221	-6.7932	-7.74977	-6.94422	-6.76365	-7.04098	0.131315	0.220264	-0.577673	0.102405	-0.56835	-0.441862	0.847704	-1.17542		0.483359	0.322109		0.280838	-0.227238		4	2	2	2	0	10.9	21.423	184	12	2	2	2	2
Q6IRU2	Tropomyosin alpha-4 chain	Tpm4	>sp|Q6IRU2|TPM4_MOUSE Tropomyosin alpha-4 chain OS=Mus musculus GN=Tpm4 PE=2 SV=3	26.0889	26.5265	25.2749	25.3886	23.6173	25.3669	26.0889	26.5265	25.2749	25.3886	23.6173	25.3669	-3.50654	-3.69318	-4.35156	-3.66963	-3.69551	-3.21107	3.79698	3.32029	2.82054	3.377	2.49979	3.38805	0.781351	-1.17251		0.467737	0.325024		0.213755	-0.224323		1	20	16	16	0	52.4	28.467	248	62	14	16	7	10
P62852	40S ribosomal protein S25	Rps25	>sp|P62852|RS25_MOUSE 40S ribosomal protein S25 OS=Mus musculus GN=Rps25 PE=1 SV=1	22.6707	23.8944	23.0872	22.2463	21.2575	22.6319	22.6707	23.8944	23.0872	22.2463	21.2575	22.6319	-6.92472	-6.3253	-6.5393	-6.81188	-6.05527	-5.94606	0.378807	0.688164	0.632805	0.234753	0.140032	0.653063	1.01006	-1.17216		0.429606	0.32537		0.53647	-0.223976		1	6	6	6	0	44	13.742	125	18	1	5	3	2
Q61656;Q8BTS0;S4R1I6;B1ARB8;B1ARC0;B1ARB9;S4R1E3;Q501J6-2	Probable ATP-dependent RNA helicase DDX5	Ddx5	>sp|Q61656|DDX5_MOUSE Probable ATP-dependent RNA helicase DDX5 OS=Mus musculus GN=Ddx5 PE=1 SV=2;>tr|Q8BTS0|Q8BTS0_MOUSE DEAD (Asp-Glu-Ala-Asp) box polypeptide 5 OS=Mus musculus GN=Ddx5 PE=1 SV=1;>tr|S4R1I6|S4R1I6_MOUSE MCG2872, isoform CRA_b OS=Mus muscul	25.1735	25.9264	25.5166	24.6866	23.8815	24.5339	25.1735	25.9264	25.5166	24.6866	23.8815	24.5339	-4.42188	-4.2933	-4.10985	-4.37158	-3.43132	-4.04408	2.88165	2.72017	3.06225	2.67505	2.76398	2.55504	1.62719	-1.17152		0.48957	0.326014		0.898952	-0.223333		8	20	20	16	0	26.4	69.289	614	80	15	19	15	11
Q8K310	Matrin-3	Matr3	>sp|Q8K310|MATR3_MOUSE Matrin-3 OS=Mus musculus GN=Matr3 PE=1 SV=1	20.5683	21.0979	20.6331	20.3032	18.4456	20.0674	20.5683	21.0979	20.6331	20.3032	18.4456	20.0674	-9.0271	-9.1218	-8.99343	-8.75502	-8.8672	-8.51063	-1.72358	-2.10833	-1.82133	-1.70839	-2.67189	-1.91151	0.891284	-1.16104		1.39979	0.336494		0.270469	-0.212852		1	2	2	2	0	3.2	94.629	846	4	1	1	1	0
F8WJ41;P62245;D3Z712;D3YVB4	40S ribosomal protein S15a	Rps15a	>tr|F8WJ41|F8WJ41_MOUSE 40S ribosomal protein S15a (Fragment) OS=Mus musculus GN=Rps15a PE=1 SV=1;>sp|P62245|RS15A_MOUSE 40S ribosomal protein S15a OS=Mus musculus GN=Rps15a PE=1 SV=2;>tr|D3Z712|D3Z712_MOUSE 40S ribosomal protein S15a (Fragment) OS=Mus mus	19.5945	20.421	20.2819	18.7226	18.9377	19.1771	19.5945	20.421	20.2819	18.7226	18.9377	19.1771	-10.0009	-9.79869	-9.34455	-10.3356	-8.3751	-9.40094	-2.69734	-2.78522	-2.17245	-3.28896	-2.1798	-2.80181	1.79796	-1.15338		0.224712	0.344158		0.213157	-0.205189		4	2	2	2	0	17.6	12.31	108	3	0	2	1	0
Q9QXS6-3;Q9QXS6;Q9QXS6-2;F7CPL2	Drebrin	Dbn1	>sp|Q9QXS6-3|DREB_MOUSE Isoform E2 of Drebrin OS=Mus musculus GN=Dbn1;>sp|Q9QXS6|DREB_MOUSE Drebrin OS=Mus musculus GN=Dbn1 PE=1 SV=4;>sp|Q9QXS6-2|DREB_MOUSE Isoform A2 of Drebrin OS=Mus musculus GN=Dbn1	27.5382	28.1074	27.3298	27.3377	25.2295	26.9512	27.5382	28.1074	27.3298	27.3377	25.2295	26.9512	-2.05717	-2.11231	-2.2967	-1.72055	-2.08334	-1.62684	5.24636	4.90116	4.8754	5.32608	4.11196	4.97228	0.770978	-1.15239		1.03293	0.345146		0.208058	-0.204201		4	32	32	32	0	39.1	72.416	660	182	33	36	30	33
P63017;Q504P4;P17156;D3Z5E2;D3YW43;P16627;Q61696;P17879	Heat shock cognate 71 kDa protein	Hspa8	>sp|P63017|HSP7C_MOUSE Heat shock cognate 71 kDa protein OS=Mus musculus GN=Hspa8 PE=1 SV=1;>tr|Q504P4|Q504P4_MOUSE Heat shock cognate 71 kDa protein OS=Mus musculus GN=Hspa8 PE=1 SV=1	27.6994	27.9747	27.7478	27.4084	25.7583	26.8514	27.6994	27.9747	27.7478	27.4084	25.7583	26.8514	-1.89604	-2.24499	-1.87865	-1.64976	-1.55448	-1.72662	5.40748	4.76847	5.29345	5.39687	4.64082	4.87251	1.08408	-1.13459		1.31465	0.362944		0.247644	-0.186403		8	29	29	26	0	46.7	70.87	646	137	23	24	27	24
P35979;F8VQK7	60S ribosomal protein L12	Rpl12;Gm16519	>sp|P35979|RL12_MOUSE 60S ribosomal protein L12 OS=Mus musculus GN=Rpl12 PE=1 SV=2;>tr|F8VQK7|F8VQK7_MOUSE Uncharacterized protein OS=Mus musculus GN=Gm16519 PE=3 SV=2	23.2309	24.7443	23.7904	23.0981	22.2192	23.0608	23.2309	24.7443	23.7904	23.0981	22.2192	23.0608	-6.36454	-5.47538	-5.83605	-5.96014	-5.09355	-5.51717	0.938982	1.53809	1.33605	1.08649	1.10175	1.08196	1.00563	-1.12916		0.439535	0.368371		0.441141	-0.180975		2	7	7	7	0	43.6	17.804	165	20	1	6	5	2
P26369;Q3KQM4	Splicing factor U2AF 65 kDa subunit	U2af2	>sp|P26369|U2AF2_MOUSE Splicing factor U2AF 65 kDa subunit OS=Mus musculus GN=U2af2 PE=1 SV=3;>tr|Q3KQM4|Q3KQM4_MOUSE Splicing factor U2AF 65 kDa subunit OS=Mus musculus GN=U2af2 PE=2 SV=1	22.4139	22.7699	22.0283	22.1645	19.6848	21.976	22.4139	22.7699	22.0283	22.1645	19.6848	21.976	-7.18152	-7.44979	-7.5982	-6.89366	-7.62802	-6.602	0.122	-0.436317	-0.426096	0.152966	-1.43272	-0.0028801	0.614128	-1.12893		0.488289	0.368607		0.122938	-0.18074		2	5	5	5	0	15.6	53.516	475	19	2	6	3	4
D3YTQ9;P62843;F7ANJ3	40S ribosomal protein S15	Rps15;Gm4775	>tr|D3YTQ9|D3YTQ9_MOUSE 40S ribosomal protein S15 OS=Mus musculus GN=Rps15 PE=3 SV=1;>sp|P62843|RS15_MOUSE 40S ribosomal protein S15 OS=Mus musculus GN=Rps15 PE=2 SV=2;>tr|F7ANJ3|F7ANJ3_MOUSE Uncharacterized protein OS=Mus musculus GN=Gm4775 PE=3 SV=1	17.0134	20.9422	20.3824	19.0894	NaN	19.5965	17.0134	20.9422	20.3824	19.0894	16.2441	19.5965	-12.582	-9.27749	-9.24413	-9.96884	-11.0454	-8.98153	-5.27842	-2.26403	-2.07203	-2.92221	-5.3386	-2.38241	0.284423	-1.13602		0.10591	0.369278		0.0883211	-0.342914		3	2	2	2	0	16.9	13.742	118	2	0	2	0	0
P62754	40S ribosomal protein S6	Rps6	>sp|P62754|RS6_MOUSE 40S ribosomal protein S6 OS=Mus musculus GN=Rps6 PE=1 SV=1	24.0856	25.4617	24.3896	24.0369	22.7955	23.7927	24.0856	25.4617	24.3896	24.0369	22.7955	23.7927	-5.50978	-4.75797	-5.23688	-5.02129	-4.51725	-4.78527	1.79374	2.2555	1.93522	2.02534	1.67805	1.81385	0.913485	-1.10393		0.678468	0.393606		0.385957	-0.155741		1	11	11	11	0	48.6	28.68	249	38	3	12	8	7
Q80YR5;F6XJ79;F6Z0Y5;F6WIZ2	Scaffold attachment factor B2	Safb2	>sp|Q80YR5|SAFB2_MOUSE Scaffold attachment factor B2 OS=Mus musculus GN=Safb2 PE=2 SV=2	20.4788	20.9093	20.601	20.3829	18.8528	19.4482	20.4788	20.9093	20.601	20.3829	18.8528	19.4482	-9.11658	-9.31038	-9.02554	-8.6753	-8.46001	-9.12983	-1.81306	-2.29691	-1.85344	-1.62867	-2.26471	-2.53071	1.11816	-1.10175		0.857487	0.395784		0.190075	-0.153562		4	5	2	2	0	7.6	111.84	991	3	0	1	2	0
Q9JJI8	60S ribosomal protein L38	Rpl38	>sp|Q9JJI8|RL38_MOUSE 60S ribosomal protein L38 OS=Mus musculus GN=Rpl38 PE=2 SV=3	23.5696	25.0209	23.384	23.5832	21.7634	23.3374	23.5696	25.0209	23.384	23.5832	21.7634	23.3374	-6.02576	-5.1988	-6.24247	-5.47495	-5.54943	-5.24057	1.27777	1.81466	0.929632	1.57168	0.645866	1.35855	0.643238	-1.09684		0.532969	0.40069		0.145209	-0.148656		1	4	4	4	0	57.1	8.2038	70	14	2	4	2	2
Q62167;P16381	ATP-dependent RNA helicase DDX3X;Putative ATP-dependent RNA helicase Pl10	Ddx3x;D1Pas1	>sp|Q62167|DDX3X_MOUSE ATP-dependent RNA helicase DDX3X OS=Mus musculus GN=Ddx3x PE=1 SV=3;>sp|P16381|DDX3L_MOUSE Putative ATP-dependent RNA helicase Pl10 OS=Mus musculus GN=D1Pas1 PE=2 SV=1	24.3949	25.069	24.6493	24.071	22.9239	23.8542	24.3949	25.069	24.6493	24.071	22.9239	23.8542	-5.20054	-5.15075	-4.97717	-4.98724	-4.38893	-4.72385	2.10299	1.86272	2.19493	2.05938	1.80637	1.87527	1.26678	-1.08806		1.03447	0.409477		0.489096	-0.13987		2	15	15	5	0	23.4	73.101	662	50	9	10	9	10
Q6ZWZ4	60S ribosomal protein L36	Rpl36	>tr|Q6ZWZ4|Q6ZWZ4_MOUSE 60S ribosomal protein L36 OS=Mus musculus GN=Rpl36 PE=2 SV=1	20.414	21.4092	20.2584	20.0387	18.9465	19.8478	20.414	21.4092	20.2584	20.0387	18.9465	19.8478	-9.1814	-8.8105	-9.36805	-9.01948	-8.36625	-8.73021	-1.87787	-1.79704	-2.19595	-1.97285	-2.17095	-2.13109	1.03078	-1.08286		0.762744	0.41467		0.422558	-0.134677		1	1	1	1	0	12.4	12.254	105	4	0	1	1	1
Q9CZX8;D3YUT3;D3Z722;D3YUG3;D3Z5R8;S4R223	40S ribosomal protein S19	Rps19	>sp|Q9CZX8|RS19_MOUSE 40S ribosomal protein S19 OS=Mus musculus GN=Rps19 PE=1 SV=3;>tr|D3YUT3|D3YUT3_MOUSE 40S ribosomal protein S19 (Fragment) OS=Mus musculus GN=Rps19 PE=1 SV=2;>tr|D3Z722|D3Z722_MOUSE 40S ribosomal protein S19 OS=Mus musculus GN=Rps19 PE	22.2654	23.1941	22.8615	22.1355	21.0461	21.9072	22.2654	23.1941	22.8615	22.1355	21.0461	21.9072	-7.33004	-7.02565	-6.76505	-6.92271	-6.26673	-6.67076	-0.0265122	-0.0121861	0.407055	0.12392	-0.0714302	-0.0716419	1.18136	-1.07736		0.769934	0.420177		0.341698	-0.129169		6	7	7	7	0	47.6	16.085	145	28	2	7	7	4
Q8BX02;Q8BX02-2;E9Q238	KN motif and ankyrin repeat domain-containing protein 2	Kank2	>sp|Q8BX02|KANK2_MOUSE KN motif and ankyrin repeat domain-containing protein 2 OS=Mus musculus GN=Kank2 PE=1 SV=1	21.2292	21.9248	21.2469	21.2358	19.3163	20.6233	21.2292	21.9248	21.2469	21.2358	19.3163	20.6233	-8.36617	-8.29486	-8.3796	-7.82241	-7.99647	-7.95472	-1.06265	-1.28139	-1.2075	-0.775782	-1.80117	-1.3556	0.81511	-1.07519		2.70428	0.42234		0.156581	-0.127007		3	3	3	3	0	4.4	90.244	843	3	0	2	0	0
D3Z2H7;E9Q986;D3Z7H6;E9Q906;E9Q907;E9Q905;E9Q8Z4;E9Q8Z9;D3Z2H2;E9Q903;E9Q901;P30999-2;E9Q904;P30999-3;G3X9V2;P30999;E9Q8Z5;E9Q8Z6;E9Q8Z8	Catenin delta-1	Ctnnd1	>tr|D3Z2H7|D3Z2H7_MOUSE Catenin delta-1 OS=Mus musculus GN=Ctnnd1 PE=1 SV=1;>tr|E9Q986|E9Q986_MOUSE Catenin delta-1 OS=Mus musculus GN=Ctnnd1 PE=1 SV=1;>tr|D3Z7H6|D3Z7H6_MOUSE Catenin delta-1 OS=Mus musculus GN=Ctnnd1 PE=1 SV=1;>tr|E9Q906|E9Q906_MOUSE Cate	20.0395	20.0469	19.8123	20.1084	17.8184	18.7518	20.0395	20.0469	19.8123	20.1084	17.8184	18.7518	-9.55588	-10.1728	-9.81422	-8.9498	-9.49439	-9.82624	-2.25235	-3.15937	-2.64212	-1.90317	-3.29909	-3.22712	0.735128	-1.07337		0.610083	0.424167		0.0845782	-0.125179		19	1	1	1	0	3.8	67.935	609	2	0	1	1	0
P62900	60S ribosomal protein L31	Rpl31	>sp|P62900|RL31_MOUSE 60S ribosomal protein L31 OS=Mus musculus GN=Rpl31 PE=1 SV=1	21.0546	22.9019	22.0601	21.1063	20.2325	21.4857	21.0546	22.9019	22.0601	21.1063	20.2325	21.4857	-8.54083	-7.31779	-7.56637	-7.95191	-7.08035	-7.09233	-1.2373	-0.304325	-0.394274	-0.905275	-0.885044	-0.493212	0.751808	-1.06406		0.387045	0.43347		0.130648	-0.115877		1	2	2	2	0	18.4	14.463	125	8	1	2	2	1
Q7TPV4	Myb-binding protein 1A	Mybbp1a	>sp|Q7TPV4|MBB1A_MOUSE Myb-binding protein 1A OS=Mus musculus GN=Mybbp1a PE=1 SV=2	22.0108	23.2175	21.7915	20.7006	21.072	22.0689	22.0108	23.2175	21.7915	20.7006	21.072	22.0689	-7.58464	-7.00215	-7.835	-8.35762	-6.24078	-6.50906	-0.281116	0.0113163	-0.662901	-1.31099	-0.0454788	0.0900631	0.813315	-1.05942		0.243801	0.438111		0.0806483	-0.111235		1	7	7	7	0	6.3	152.04	1344	14	3	4	3	0
Q61584-2;Q61584-5;Q61584-6;Q61584-4;Q61584-7;Q61584-3;Q61584	Fragile X mental retardation syndrome-related protein 1	Fxr1	>sp|Q61584-2|FXR1_MOUSE Isoform A of Fragile X mental retardation syndrome-related protein 1 OS=Mus musculus GN=Fxr1;>sp|Q61584-5|FXR1_MOUSE Isoform D of Fragile X mental retardation syndrome-related protein 1 OS=Mus musculus GN=Fxr1;>sp|Q61584-6|FXR1_MOUS	21.3299	21.9797	21.2852	21.049	19.6249	20.7429	21.3299	21.9797	21.2852	21.049	19.6249	20.7429	-8.26548	-8.24	-8.34133	-8.0092	-7.68786	-7.83512	-0.961956	-1.22653	-1.16923	-0.962572	-1.49256	-1.236	1.02001	-1.05933		1.9603	0.438207		0.255539	-0.111139		7	4	4	3	0	6.9	60.815	539	6	2	3	1	0
Q921N8		Gps2	>tr|Q921N8|Q921N8_MOUSE G protein pathway suppressor 2 OS=Mus musculus GN=Gps2 PE=2 SV=1	20.7736	20.4373	NaN	19.655	17.8196	18.4563	20.7736	20.4373	17.3089	19.655	17.8196	18.4563	-8.82178	-9.78244	-11.7319	-9.40322	-9.49321	-10.1217	-1.51825	-2.76898	-4.43825	-2.35659	-3.29791	-3.52256	0.283374	-0.862975		0.189908	0.439328		0.056644	-0.150528		1	1	1	1	0	3.7	36.737	327	3	1	1	0	1
P14069	Protein S100-A6	S100a6	>sp|P14069|S10A6_MOUSE Protein S100-A6 OS=Mus musculus GN=S100a6 PE=1 SV=3	21.4242	22.493	22.0492	21.4817	20.3161	21.0425	21.4242	22.493	22.0492	21.4817	20.3161	21.0425	-8.17116	-7.72673	-7.57734	-7.57652	-6.99674	-7.53547	-0.867634	-0.713264	-0.405235	-0.529888	-0.801437	-0.936344	1.0646	-1.04203		0.816605	0.455501		0.199644	-0.0938454		1	2	2	2	0	22.5	10.051	89	7	1	2	1	1
F8WIX8;Q64523;Q6GSS7;P27661;G3UWL7;Q64522	Histone H2A;Histone H2A type 2-C;Histone H2A type 2-A;Histone H2A.x	Hist1h2al;Hist2h2ac;Hist2h2aa1;H2afx	>tr|F8WIX8|F8WIX8_MOUSE Histone H2A OS=Mus musculus GN=Hist1h2al PE=3 SV=1;>sp|Q64523|H2A2C_MOUSE Histone H2A type 2-C OS=Mus musculus GN=Hist2h2ac PE=1 SV=3;>sp|Q6GSS7|H2A2A_MOUSE Histone H2A type 2-A OS=Mus musculus GN=Hist2h2aa1 PE=1 SV=3;>sp|P27661|H2A	22.2646	22.8044	21.7817	22.1643	19.7011	21.8631	22.2646	22.8044	21.7817	22.1643	19.7011	21.8631	-7.33078	-7.4153	-7.84481	-6.89388	-7.61173	-6.71494	-0.027256	-0.401834	-0.67271	0.152752	-1.41643	-0.115816	0.555639	-1.04075		0.651908	0.456782		0.0618698	-0.0925643		6	6	2	2	0	36.8	13.607	125	9	2	2	1	1
P62242	40S ribosomal protein S8	Rps8	>sp|P62242|RS8_MOUSE 40S ribosomal protein S8 OS=Mus musculus GN=Rps8 PE=1 SV=2	24.6297	25.864	24.9774	24.5328	23.4029	24.4455	24.6297	25.864	24.9774	24.5328	23.4029	24.4455	-4.96572	-4.35574	-4.64914	-4.52541	-3.90991	-4.1325	2.3378	2.65773	2.52296	2.52122	2.28539	2.46662	0.932184	-1.02994		0.863721	0.467592		0.281436	-0.081754		1	11	11	11	0	52.9	24.205	208	47	6	12	10	8
D3YV43;P62908	40S ribosomal protein S3	Rps3	>tr|D3YV43|D3YV43_MOUSE 40S ribosomal protein S3 OS=Mus musculus GN=Rps3 PE=1 SV=1;>sp|P62908|RS3_MOUSE 40S ribosomal protein S3 OS=Mus musculus GN=Rps3 PE=1 SV=1	22.4277	23.5369	22.8925	21.8743	21.6983	22.1997	22.4277	23.5369	22.8925	21.8743	21.6983	22.1997	-7.16773	-6.68276	-6.73401	-7.18387	-5.61451	-6.37827	0.135797	0.330711	0.438089	-0.137243	0.580793	0.220856	1.35896	-1.02825		0.41766	0.469282		0.130568	-0.0800641		2	5	5	5	0	31.9	20.994	191	18	2	5	4	2
P62855	40S ribosomal protein S26	Rps26	>sp|P62855|RS26_MOUSE 40S ribosomal protein S26 OS=Mus musculus GN=Rps26 PE=2 SV=3	22.2615	24.0507	23.0409	22.0876	21.6689	22.5319	22.2615	24.0507	23.0409	22.0876	21.6689	22.5319	-7.33393	-6.16902	-6.58556	-6.97059	-5.64385	-6.04607	-0.0304089	0.844444	0.586546	0.0760384	0.551454	0.553055	0.8235	-1.02153		0.385328	0.476002		0.0854726	-0.0733445		1	3	3	3	0	27	13.015	115	16	3	2	3	3
Q60749;Q9WU01-2;Q9WU01	KH domain-containing, RNA-binding, signal transduction-associated protein 1	Khdrbs1	>sp|Q60749|KHDR1_MOUSE KH domain-containing, RNA-binding, signal transduction-associated protein 1 OS=Mus musculus GN=Khdrbs1 PE=1 SV=2	20.8896	21.893	21.0548	20.6721	19.6841	20.4211	20.8896	21.893	21.0548	20.6721	19.6841	20.4211	-8.70577	-8.32673	-8.57173	-8.38609	-7.62871	-8.15689	-1.40224	-1.31326	-1.39963	-1.33946	-1.4334	-1.55777	1.1171	-1.02002		0.889528	0.477514		0.442869	-0.071832		3	3	3	3	0	7.9	48.37	443	14	3	2	4	4
P56480	ATP synthase subunit beta, mitochondrial	Atp5b	>sp|P56480|ATPB_MOUSE ATP synthase subunit beta, mitochondrial OS=Mus musculus GN=Atp5b PE=1 SV=2	21.0336	21.18	20.2791	19.6646	19.3291	20.4579	21.0336	21.18	20.2791	19.6646	19.3291	20.4579	-8.56185	-9.03966	-9.34738	-9.39361	-7.98369	-8.12006	-1.25832	-2.02619	-2.17528	-2.34698	-1.78839	-1.52094	1.09368	-1.01369		0.407559	0.48384		0.0607352	-0.065506		1	3	3	3	0	8.9	56.3	529	6	1	2	1	1
P83940	Transcription elongation factor B polypeptide 1	Tceb1	>sp|P83940|ELOC_MOUSE Transcription elongation factor B polypeptide 1 OS=Mus musculus GN=Tceb1 PE=1 SV=1	18.9461	19.6779	19.1084	18.8267	17.2209	18.6536	18.9461	19.6779	19.1084	18.8267	17.2209	18.6536	-10.6493	-10.5418	-10.5181	-10.2315	-10.0919	-9.92442	-3.34575	-3.52833	-3.34602	-3.18486	-3.89659	-3.3253	0.845071	-1.0104		2.12425	0.487135		0.0986897	-0.0622114		1	1	1	1	0.0023981	11.6	12.473	112	1	0	1	0	0
P62751;D3YTY6	60S ribosomal protein L23a	Rpl23a	>sp|P62751|RL23A_MOUSE 60S ribosomal protein L23a OS=Mus musculus GN=Rpl23a PE=1 SV=1	24.0297	25.1823	24.1493	23.6582	22.914	23.7591	24.0297	25.1823	24.1493	23.6582	22.914	23.7591	-5.56572	-5.03744	-5.47716	-5.40002	-4.39881	-4.81892	1.73781	1.97603	1.69494	1.64661	1.79649	1.78021	1.04831	-1.01001		0.663311	0.487521		0.245659	-0.0618254		2	9	9	9	0	44.9	17.695	156	38	6	10	6	5
P68372;Q9D6F9;G3UZR1;A2AQ07;CON__ENSEMBL:ENSBTAP00000025008	Tubulin beta-4B chain;Tubulin beta-4A chain	Tubb4b;Tubb4a	>sp|P68372|TBB4B_MOUSE Tubulin beta-4B chain OS=Mus musculus GN=Tubb4b PE=1 SV=1;>sp|Q9D6F9|TBB4A_MOUSE Tubulin beta-4A chain OS=Mus musculus GN=Tubb4a PE=1 SV=3	22.3566	22.9675	23.1375	22.2638	20.7048	22.469	22.3566	22.9675	23.1375	22.2638	20.7048	22.469	-7.2388	-7.25223	-6.48898	-6.79444	-6.60799	-6.10899	0.0647221	-0.238758	0.683125	0.252192	-0.412693	0.490135	0.766419	-1.00801		0.685682	0.489528		0.05384	-0.0598183		5	11	2	1	0	40	49.83	445	11	2	2	2	3
P11499;P07901;E9Q0C3;E9Q3D6;B7ZC50	Heat shock protein HSP 90-beta	Hsp90ab1	>sp|P11499|HS90B_MOUSE Heat shock protein HSP 90-beta OS=Mus musculus GN=Hsp90ab1 PE=1 SV=3	23.6916	23.9484	23.5132	22.8743	21.9948	23.2818	23.6916	23.9484	23.5132	22.8743	21.9948	23.2818	-5.90382	-6.27128	-6.11334	-6.18393	-5.31801	-5.29622	1.3997	0.742189	1.05876	0.862701	0.877296	1.3029	1.1757	-1.00077		0.731521	0.496763		0.0776378	-0.0525831		5	7	7	7	0	11.9	83.28	724	23	4	5	6	2
P38647	Stress-70 protein, mitochondrial	Hspa9	>sp|P38647|GRP75_MOUSE Stress-70 protein, mitochondrial OS=Mus musculus GN=Hspa9 PE=1 SV=3	25.8388	26.3083	25.9486	25.6093	24.2952	25.1947	25.8388	26.3083	25.9486	25.6093	24.2952	25.1947	-3.75665	-3.91142	-3.67788	-3.44893	-3.01757	-3.38332	3.54687	3.10204	3.49422	3.5977	3.17773	3.2158	1.1375	-0.998821		1.52753	0.498713		0.0930867	-0.0506337		1	25	24	24	0	45.8	73.46	679	97	12	18	21	17
P97351	40S ribosomal protein S3a	Rps3a	>sp|P97351|RS3A_MOUSE 40S ribosomal protein S3a OS=Mus musculus GN=Rps3a PE=1 SV=3	23.6506	25.2526	24.4247	23.6939	22.7589	23.8854	23.6506	25.2526	24.4247	23.6939	22.7589	23.8854	-5.94476	-4.96707	-5.2018	-5.36428	-4.55392	-4.69261	1.35877	2.0464	1.9703	1.68235	1.64138	1.90651	0.79526	-0.996595		0.577154	0.500938		0.0729481	-0.0484085		1	12	12	12	0	50	29.885	264	46	4	11	9	8
Q9JKB3-2;Q9JKB3;Q9Z2C8-2;B2RUF0;Q9Z2C8	Y-box-binding protein 3	Ybx3	>sp|Q9JKB3-2|YBOX3_MOUSE Isoform 2 of Y-box-binding protein 3 OS=Mus musculus GN=Ybx3;>sp|Q9JKB3|YBOX3_MOUSE Y-box-binding protein 3 OS=Mus musculus GN=Ybx3 PE=1 SV=2	21.2948	22.6357	20.8921	20.7517	20.2691	20.8202	21.2948	22.6357	20.8921	20.7517	20.2691	20.8202	-8.3006	-7.58397	-8.73442	-8.30647	-7.04369	-7.75781	-0.99708	-0.570499	-1.56232	-1.25984	-0.848391	-1.15869	0.830468	-0.993863		0.434813	0.50367		0.0501423	-0.0456765		5	5	3	3	0	33.2	30.764	292	9	1	3	1	1
H3BLL4;P61979-3;D3Z5X4;B2M1R6;P61979;D3YWG1;P61979-2;H3BJS9;H3BKI8;H3BLP7;H3BK96;H3BKD0	Heterogeneous nuclear ribonucleoprotein K	Hnrnpk;Gm7964	>tr|H3BLL4|H3BLL4_MOUSE Heterogeneous nuclear ribonucleoprotein K OS=Mus musculus GN=Hnrnpk PE=1 SV=1;>sp|P61979-3|HNRPK_MOUSE Isoform 3 of Heterogeneous nuclear ribonucleoprotein K OS=Mus musculus GN=Hnrnpk;>tr|D3Z5X4|D3Z5X4_MOUSE Uncharacterized protein	20.6553	22.3206	20.5385	21.5929	18.6826	20.2581	20.6553	22.3206	20.5385	21.5929	18.6826	20.2581	-8.94005	-7.89909	-9.08802	-7.46525	-8.63023	-8.31989	-1.63653	-0.88562	-1.91592	-0.418617	-2.43493	-1.72077	0.414752	-0.993605		0.420204	0.503929		0.0227918	-0.0454178		12	2	2	2	0	8.6	43.24	394	6	1	2	1	1
P67984	60S ribosomal protein L22	Rpl22	>sp|P67984|RL22_MOUSE 60S ribosomal protein L22 OS=Mus musculus GN=Rpl22 PE=1 SV=2	21.7978	23.3932	22.0227	22.3337	20.6551	21.2582	21.7978	23.3932	22.0227	22.3337	20.6551	21.2582	-7.79764	-6.82647	-7.60384	-6.72448	-6.65772	-7.31984	-0.494112	0.186997	-0.43174	0.322147	-0.462416	-0.720715	0.637415	-0.988896		0.629631	0.508637		0.0361326	-0.0407092		1	3	3	3	0	28.9	14.759	128	8	1	2	1	1
P61358;A2A4Q0	60S ribosomal protein L27	Rpl27	>sp|P61358|RL27_MOUSE 60S ribosomal protein L27 OS=Mus musculus GN=Rpl27 PE=1 SV=2	23.6231	24.8427	23.7087	24.0849	22.0121	23.1489	23.6231	24.8427	23.7087	24.0849	22.0121	23.1489	-5.9723	-5.37701	-5.91777	-4.97331	-5.30074	-5.42909	1.33123	1.63645	1.25433	2.07332	0.894558	1.17003	0.611151	-0.97622		1.04902	0.521314		0.025053	-0.0280329		2	7	7	7	0	49.3	15.798	136	19	2	8	2	3
Q8VIJ6	Splicing factor, proline- and glutamine-rich	Sfpq	>sp|Q8VIJ6|SFPQ_MOUSE Splicing factor, proline- and glutamine-rich OS=Mus musculus GN=Sfpq PE=1 SV=1	21.0219	21.3735	21.4442	20.4988	19.4264	21.0092	21.0219	21.3735	21.4442	20.4988	19.4264	21.0092	-8.57352	-8.84617	-8.1823	-8.55938	-7.8864	-7.56878	-1.27	-1.8327	-1.0102	-1.51275	-1.6911	-0.969656	0.934762	-0.968388		0.688332	0.529146		0.0206787	-0.0202007		1	2	2	2	0	4.1	75.441	699	4	2	0	0	1
Q61301-2;P26231;Q61301-3;Q61301;E0CXB9	Catenin alpha-2;Catenin alpha-1	Ctnna2;Ctnna1	>sp|Q61301-2|CTNA2_MOUSE Isoform 2 of Catenin alpha-2 OS=Mus musculus GN=Ctnna2;>sp|P26231|CTNA1_MOUSE Catenin alpha-1 OS=Mus musculus GN=Ctnna1 PE=1 SV=1;>sp|Q61301-3|CTNA2_MOUSE Isoform 3 of Catenin alpha-2 OS=Mus musculus GN=Ctnna2;>sp|Q61301|CTNA2_MOUS	NaN	18.9451	19.1296	NaN	NaN	NaN	18.2549	18.9451	19.1296	16.8315	14.8097	16.4602	-12.8129	-11.2746	-10.4969	-12.2017	-10.268	-10.5218	-6.06228	-4.26111	-3.32479	-5.68044	-4.52448	-3.17952	1.81302	-2.74278	+	0.228017	0.530976		0.0273051	0.0879101		5	1	1	1	0.0045872	1.9	100.42	905	1	0	1	0	0
E9QPE7;O08638-2;O08638	Myosin-11	Myh11	>tr|E9QPE7|E9QPE7_MOUSE Myosin-11 OS=Mus musculus GN=Myh11 PE=1 SV=1;>sp|O08638-2|MYH11_MOUSE Isoform 2 of Myosin-11 OS=Mus musculus GN=Myh11;>sp|O08638|MYH11_MOUSE Myosin-11 OS=Mus musculus GN=Myh11 PE=1 SV=1	23.264	24.2569	22.4152	23.6434	20.9391	22.4544	23.264	24.2569	22.4152	23.6434	20.9391	22.4544	-6.33141	-5.96282	-7.21134	-5.41481	-6.37368	-6.12362	0.972115	1.05065	-0.0392342	1.63182	-0.178375	0.4755	0.437804	-0.966381		0.494334	0.531152		0.00943258	-0.0181942		3	36	3	3	0	14.3	223.35	1938	12	2	2	2	3
S4R1N1;P14869;E9Q070;D3YVM5	60S acidic ribosomal protein P0	Rplp0;Gm8730	>tr|S4R1N1|S4R1N1_MOUSE 60S acidic ribosomal protein P0 (Fragment) OS=Mus musculus GN=Rplp0 PE=3 SV=1;>sp|P14869|RLA0_MOUSE 60S acidic ribosomal protein P0 OS=Mus musculus GN=Rplp0 PE=1 SV=3;>tr|E9Q070|E9Q070_MOUSE Uncharacterized protein OS=Mus musculus G	20.9571	22.6404	21.8319	20.9439	20.5201	21.0752	20.9571	22.6404	21.8319	20.9439	20.5201	21.0752	-8.63831	-7.5793	-7.7946	-8.11435	-6.79271	-7.50278	-1.33478	-0.565836	-0.622496	-1.06772	-0.597412	-0.903654	0.872197	-0.963411		0.461162	0.534123		0.0178608	-0.0152238		4	2	2	2	0	15.4	24.078	221	9	0	2	2	2
P62264;D3YVF4;D3Z7I1	40S ribosomal protein S14	Rps14	>sp|P62264|RS14_MOUSE 40S ribosomal protein S14 OS=Mus musculus GN=Rps14 PE=2 SV=3;>tr|D3YVF4|D3YVF4_MOUSE 40S ribosomal protein S14 (Fragment) OS=Mus musculus GN=Rps14 PE=4 SV=1;>tr|D3Z7I1|D3Z7I1_MOUSE 40S ribosomal protein S14 (Fragment) OS=Mus musculus	23.4352	24.6307	23.799	23.6768	22.1685	23.2664	23.4352	24.6307	23.799	23.6768	22.1685	23.2664	-6.16023	-5.58897	-5.82753	-5.38139	-5.14434	-5.31158	1.14329	1.4245	1.34457	1.66524	1.05096	1.28754	0.734521	-0.917729		1.49178	0.579804		0.0531096	0.0304578		3	6	6	6	0	35.1	16.273	151	24	3	5	4	4
O88291;D3YXQ7;D6RG92;O88291-3;O88291-2	DBIRD complex subunit ZNF326	Znf326;Zfp326	>sp|O88291|ZN326_MOUSE DBIRD complex subunit ZNF326 OS=Mus musculus GN=Znf326 PE=2 SV=1;>tr|D3YXQ7|D3YXQ7_MOUSE DBIRD complex subunit ZNF326 (Fragment) OS=Mus musculus GN=Zfp326 PE=4 SV=1	22.1426	22.5578	22.1888	22.3968	20.1571	21.5854	22.1426	22.5578	22.1888	22.3968	20.1571	21.5854	-7.45279	-7.66188	-7.43765	-6.66139	-7.15571	-6.99264	-0.149263	-0.648411	-0.265549	0.385242	-0.960407	-0.393516	0.616649	-0.916673		1.6336	0.58086		0.0252359	0.0315138		5	4	4	4	0	9.3	65.225	580	11	2	2	2	2
Q3UEB3-3;Q3UEB3-2;Q3UEB3	Poly(U)-binding-splicing factor PUF60	Puf60	>sp|Q3UEB3-3|PUF60_MOUSE Isoform 3 of Poly(U)-binding-splicing factor PUF60 OS=Mus musculus GN=Puf60;>sp|Q3UEB3-2|PUF60_MOUSE Isoform 2 of Poly(U)-binding-splicing factor PUF60 OS=Mus musculus GN=Puf60;>sp|Q3UEB3|PUF60_MOUSE Poly(U)-binding-splicing factor	22.0779	22.3309	22.1155	21.4345	20.9382	21.456	22.0779	22.3309	22.1155	21.4345	20.9382	21.456	-7.5175	-7.8888	-7.511	-7.62369	-6.37461	-7.12197	-0.213978	-0.875328	-0.3389	-0.577061	-0.179308	-0.522844	2.06786	-0.898523		0.713132	0.599011		0.0731831	0.0496642		3	3	3	3	0	8.8	54.028	499	17	3	3	3	3
Q9D883;G3UW94	Splicing factor U2AF 35 kDa subunit	U2af1	>sp|Q9D883|U2AF1_MOUSE Splicing factor U2AF 35 kDa subunit OS=Mus musculus GN=U2af1 PE=1 SV=4;>tr|G3UW94|G3UW94_MOUSE MCG14259, isoform CRA_b OS=Mus musculus GN=U2af1 PE=4 SV=1	20.901	19.7604	19.5024	18.7833	18.6679	20.0203	20.901	19.7604	19.5024	18.7833	18.6679	20.0203	-8.69438	-10.4593	-10.1241	-10.2749	-8.64491	-8.55775	-1.39085	-3.44584	-2.95204	-3.22826	-2.44961	-1.95863	0.667259	-0.897442		0.315737	0.600091		0.0235186	0.0507444		2	2	2	2	0	9.6	27.815	239	7	2	1	1	1
P46061	Ran GTPase-activating protein 1	Rangap1	>sp|P46061|RAGP1_MOUSE Ran GTPase-activating protein 1 OS=Mus musculus GN=Rangap1 PE=1 SV=2	NaN	19.1217	18.9649	17.2962	NaN	18.4702	17.1329	19.1217	18.9649	17.2962	16.045	18.4702	-12.8634	-11.098	-10.6616	-11.762	-10.9449	-10.1078	-3.78522	-4.08454	-3.48949	-4.71541	-4.33341	-3.50867	0.527625	-1.13602		0.296152	0.602763		0.432367	-0.399411		1	1	1	1	0	2.2	63.53	589	2	0	0	1	0
G5E8R1;G5E8R0;E9Q455		Tpm1	>tr|G5E8R1|G5E8R1_MOUSE Tropomyosin 1, alpha, isoform CRA_j OS=Mus musculus GN=Tpm1 PE=3 SV=1;>tr|G5E8R0|G5E8R0_MOUSE Tropomyosin 1, alpha, isoform CRA_i OS=Mus musculus GN=Tpm1 PE=3 SV=1;>tr|E9Q455|E9Q455_MOUSE Tropomyosin alpha-1 chain OS=Mus musculus GN	25.6758	26.4012	24.816	25.4098	23.3671	25.4416	25.6758	26.4012	24.816	25.4098	23.3671	25.4416	-3.91962	-3.81846	-4.81053	-3.64837	-3.94574	-3.13639	3.38391	3.19501	2.36157	3.39826	2.24957	3.46273	0.467548	-0.891498		0.701579	0.606036		0.0381755	0.0566889		3	37	8	0	0	92.3	28.556	248	28	7	5	3	4
Q6ZWN5;D3Z673;F7CJS8;D3YWH9;Q9CXW7	40S ribosomal protein S9	Rps9	>sp|Q6ZWN5|RS9_MOUSE 40S ribosomal protein S9 OS=Mus musculus GN=Rps9 PE=1 SV=3	20.9011	22.2163	21.4278	20.1193	20.5065	21.2838	20.9011	22.2163	21.4278	20.1193	20.5065	21.2838	-8.6943	-8.00335	-8.19867	-8.93886	-6.80631	-7.29424	-1.39078	-0.989883	-1.02657	-1.89223	-0.611006	-0.695116	0.790441	-0.87856		0.384742	0.618974		0.0554816	0.0696271		5	4	4	4	0	17.5	22.591	194	10	1	4	1	1
Q6ZWZ6;P63323	40S ribosomal protein S12	Rps12	>tr|Q6ZWZ6|Q6ZWZ6_MOUSE 40S ribosomal protein S12 OS=Mus musculus GN=Rps12 PE=1 SV=1;>sp|P63323|RS12_MOUSE 40S ribosomal protein S12 OS=Mus musculus GN=Rps12 PE=1 SV=2	25.0049	25.6754	24.8097	24.8639	23.6025	24.4226	25.0049	25.6754	24.8097	24.8639	23.6025	24.4226	-4.59053	-4.54435	-4.81684	-4.19429	-3.71028	-4.15541	2.713	2.46912	2.35526	2.85234	2.48502	2.44371	0.89195	-0.866954		1.63131	0.63058		0.185253	0.0812333		2	9	9	9	0	71.2	14.515	132	51	9	10	7	10
P62267	40S ribosomal protein S23	Rps23	>sp|P62267|RS23_MOUSE 40S ribosomal protein S23 OS=Mus musculus GN=Rps23 PE=1 SV=3	22.4101	24.2447	23.0959	22.4276	21.9351	22.7887	22.4101	24.2447	23.0959	22.4276	21.9351	22.7887	-7.1853	-5.97496	-6.53055	-6.63058	-5.37767	-5.78929	0.118225	1.03851	0.641554	0.416052	0.817636	0.809835	0.66629	-0.866442		0.549497	0.631092		0.0984325	0.0817451		1	4	4	4	0	30.1	15.807	143	15	2	3	2	3
Q8BJ71	Nuclear pore complex protein Nup93	Nup93	>sp|Q8BJ71|NUP93_MOUSE Nuclear pore complex protein Nup93 OS=Mus musculus GN=Nup93 PE=2 SV=1	18.6542	20.2698	19.603	18.4188	18.3761	19.1557	18.6542	20.2698	19.603	18.4188	18.3761	19.1557	-10.9412	-9.94991	-10.0235	-10.6394	-8.93669	-9.42234	-3.6377	-2.93644	-2.85136	-3.5928	-2.74139	-2.82322	0.739444	-0.858826		0.460931	0.638707		0.086075	0.0893612		1	1	1	1	0	1.3	93.28	819	4	1	0	1	0
P47962;D3YYV8	60S ribosomal protein L5	Rpl5	>sp|P47962|RL5_MOUSE 60S ribosomal protein L5 OS=Mus musculus GN=Rpl5 PE=1 SV=3	21.7093	23.5193	22.5363	21.7219	21.3036	22.165	21.7093	23.5193	22.5363	21.7219	21.3036	22.165	-7.88609	-6.70041	-7.09015	-7.33628	-6.00917	-6.413	-0.582561	0.313061	0.081953	-0.289646	0.186131	0.186119	0.67243	-0.858136		0.536899	0.639397		0.103986	0.0900504		2	7	7	7	0	25.3	34.4	297	17	1	7	3	1
P47963	60S ribosomal protein L13	Rpl13	>sp|P47963|RL13_MOUSE 60S ribosomal protein L13 OS=Mus musculus GN=Rpl13 PE=2 SV=3	23.1056	25.2987	23.8984	23.5083	22.6668	23.5617	23.1056	25.2987	23.8984	23.5083	22.6668	23.5617	-6.48979	-4.92104	-5.72813	-5.54987	-4.64597	-5.01626	0.813732	2.09243	1.44397	1.49676	1.54933	1.58286	0.536121	-0.855244		0.542018	0.642289		0.0893574	0.0929426		1	9	9	9	0	34.6	24.305	211	41	3	11	7	6
Q6ZWY3;D6RH49;D3YYB0	40S ribosomal protein S27-like;40S ribosomal protein S27	Rps27l	>sp|Q6ZWY3|RS27L_MOUSE 40S ribosomal protein S27-like OS=Mus musculus GN=Rps27l PE=2 SV=3;>tr|D6RH49|D6RH49_MOUSE 40S ribosomal protein S27 OS=Mus musculus GN=Rps27l PE=3 SV=1;>tr|D3YYB0|D3YYB0_MOUSE 40S ribosomal protein S27 OS=Mus musculus GN=Rps27l PE=3	17.7627	19.6298	18.4413	17.9037	17.5563	17.8443	17.7627	19.6298	18.4413	17.9037	17.5563	17.8443	-11.8327	-10.5899	-11.1852	-11.1545	-9.7565	-10.7337	-4.52914	-3.57639	-4.01312	-4.10785	-3.5612	-4.13455	0.690261	-0.843169		0.525239	0.654364		0.114592	0.105018		3	2	1	1	0	25	9.4771	84	1	0	1	0	0
Q9D1R9;D3YWC0	60S ribosomal protein L34	Rpl34;Gm2178	>sp|Q9D1R9|RL34_MOUSE 60S ribosomal protein L34 OS=Mus musculus GN=Rpl34 PE=1 SV=2;>tr|D3YWC0|D3YWC0_MOUSE Uncharacterized protein OS=Mus musculus GN=Gm2178 PE=4 SV=1	22.1681	23.8019	22.4574	21.8698	21.307	22.7213	22.1681	23.8019	22.4574	21.8698	21.307	22.7213	-7.42734	-6.41777	-7.16911	-7.18835	-6.00583	-5.85674	-0.123815	0.595701	0.00298691	-0.141716	0.18947	0.742378	0.57789	-0.8431		0.559598	0.654433		0.111955	0.105087		2	5	5	5	0	24.8	13.293	117	16	2	4	2	2
P61514	60S ribosomal protein L37a	Rpl37a	>sp|P61514|RL37A_MOUSE 60S ribosomal protein L37a OS=Mus musculus GN=Rpl37a PE=2 SV=2	21.7709	22.7325	21.9473	21.3045	21.0103	21.6253	21.7709	22.7325	21.9473	21.3045	21.0103	21.6253	-7.82452	-7.48724	-7.67922	-7.75368	-6.30248	-6.95271	-0.520992	-0.473774	-0.507118	-0.707048	-0.107184	-0.353588	1.1414	-0.836832		0.699035	0.660701		0.253054	0.111355		1	4	4	4	0	44.6	10.275	92	17	2	3	3	4
Q8BG81;Q3UDD3;F6VR84	Polymerase delta-interacting protein 3	Poldip3	>sp|Q8BG81|PDIP3_MOUSE Polymerase delta-interacting protein 3 OS=Mus musculus GN=Poldip3 PE=1 SV=1;>tr|Q3UDD3|Q3UDD3_MOUSE Polymerase delta-interacting protein 3 OS=Mus musculus GN=Poldip3 PE=1 SV=1	22.3717	22.3063	22.0964	21.9072	20.8724	21.4906	22.3717	22.3063	22.0964	21.9072	20.8724	21.4906	-7.22365	-7.91343	-7.53011	-7.15096	-6.44043	-7.08743	0.079874	-0.899958	-0.358011	-0.104334	-0.245125	-0.488308	1.25624	-0.834744		1.02976	0.662789		0.137507	0.113443		3	9	9	9	0	26.2	46.132	420	19	3	4	5	2
P62702;V9GWY0;Q3V1Z5	40S ribosomal protein S4, X isoform	Rps4x;Rps4y2	>sp|P62702|RS4X_MOUSE 40S ribosomal protein S4, X isoform OS=Mus musculus GN=Rps4x PE=2 SV=2;>tr|V9GWY0|V9GWY0_MOUSE 40S ribosomal protein S4 OS=Mus musculus GN=Gm15013 PE=3 SV=1;>tr|Q3V1Z5|Q3V1Z5_MOUSE 40S ribosomal protein S4 OS=Mus musculus GN=Rps4l PE=	21.7378	23.5242	23.0169	21.7159	21.5083	22.5612	21.7378	23.5242	23.0169	21.7159	21.5083	22.5612	-7.85759	-6.6955	-6.60959	-7.3423	-5.80447	-6.0168	-0.554066	0.317972	0.562509	-0.295666	0.390835	0.582327	0.598537	-0.83116		0.45847	0.666373		0.0971884	0.117027		3	9	9	9	0	40.3	29.597	263	24	2	6	5	2
P14115	60S ribosomal protein L27a	Rpl27a	>sp|P14115|RL27A_MOUSE 60S ribosomal protein L27a OS=Mus musculus GN=Rpl27a PE=2 SV=5	21.7552	23.6046	22.4087	22.1652	21.122	22.0513	21.7552	23.6046	22.4087	22.1652	21.122	22.0513	-7.84024	-6.61514	-7.2178	-6.89299	-6.19081	-6.52668	-0.53672	0.398327	-0.0456982	0.153641	0.00449562	0.0724449	0.567475	-0.809963		0.777379	0.687571		0.193948	0.138224		1	2	2	2	0	17.6	16.605	148	14	2	3	2	2
P14733;P21619	Lamin-B1	Lmnb1	>sp|P14733|LMNB1_MOUSE Lamin-B1 OS=Mus musculus GN=Lmnb1 PE=1 SV=3	23.2857	24.3146	24.0439	23.5198	22.4196	23.3084	23.2857	24.3146	24.0439	23.5198	22.4196	23.3084	-6.30966	-5.90512	-5.58256	-5.53843	-4.89323	-5.26959	0.993862	1.10835	1.58954	1.5082	1.30207	1.32954	0.809488	-0.798833		1.16702	0.698701		0.315626	0.149354		2	16	16	16	0	31.8	66.785	588	30	3	7	9	6
Q7TNC4-2;Q7TNC4-3;Q7TNC4-4;Q7TNC4;E9Q715;E9PX54;Q05CX5;D3Z765;Q9CYI4-2;Q9CYI4	Putative RNA-binding protein Luc7-like 2;Putative RNA-binding protein Luc7-like 1	Luc7l2;Luc7l	>sp|Q7TNC4-2|LC7L2_MOUSE Isoform 2 of Putative RNA-binding protein Luc7-like 2 OS=Mus musculus GN=Luc7l2;>sp|Q7TNC4-3|LC7L2_MOUSE Isoform 3 of Putative RNA-binding protein Luc7-like 2 OS=Mus musculus GN=Luc7l2;>sp|Q7TNC4-4|LC7L2_MOUSE Isoform 4 of Putative	21.5163	22.2191	21.6194	21.381	20.5113	21.0698	21.5163	22.2191	21.6194	21.381	20.5113	21.0698	-8.07911	-8.00063	-8.00706	-7.6772	-6.80147	-7.50821	-0.775585	-0.987162	-0.834963	-0.630571	-0.606171	-0.909084	1.11709	-0.797559		1.22073	0.699974		0.579684	0.150628		10	4	4	4	0	13.2	38.611	325	13	2	2	1	4
P62889	60S ribosomal protein L30	Rpl30	>sp|P62889|RL30_MOUSE 60S ribosomal protein L30 OS=Mus musculus GN=Rpl30 PE=2 SV=2	22.7253	24.1356	23.2807	22.8136	22.0373	22.906	22.7253	24.1356	23.2807	22.8136	22.0373	22.906	-6.87014	-6.08407	-6.34585	-6.24458	-5.27549	-5.67205	0.43338	0.9294	0.826252	0.802055	0.919815	0.927072	0.737667	-0.794883		0.900328	0.70265		0.417234	0.153304		1	5	5	5	0	59.1	12.784	115	21	2	5	5	3
Q9CQM8;O09167	60S ribosomal protein L21	Rpl21	>tr|Q9CQM8|Q9CQM8_MOUSE 60S ribosomal protein L21 OS=Mus musculus GN=Rpl21 PE=2 SV=1;>sp|O09167|RL21_MOUSE 60S ribosomal protein L21 OS=Mus musculus GN=Rpl21 PE=2 SV=3	22.5576	24.4908	23.2761	23.2005	22.0486	22.7437	22.5576	24.4908	23.2761	23.2005	22.0486	22.7437	-7.03779	-5.72895	-6.35039	-5.85775	-5.26424	-5.83432	0.265734	1.28452	0.821714	1.18888	0.931067	0.764799	0.520427	-0.777261		0.781769	0.720272		0.207039	0.170926		2	5	5	5	0	31.2	18.579	160	19	2	6	4	2
Q9CXW4;E9PYL9;E9PZB3;A2BH06	60S ribosomal protein L11	Rpl11;Gm10036;Gm5093	>sp|Q9CXW4|RL11_MOUSE 60S ribosomal protein L11 OS=Mus musculus GN=Rpl11 PE=1 SV=4;>tr|E9PYL9|E9PYL9_MOUSE Uncharacterized protein OS=Mus musculus GN=Gm10036 PE=3 SV=1;>tr|E9PZB3|E9PZB3_MOUSE Protein Gm5093 OS=Mus musculus GN=Gm5093 PE=3 SV=1;>tr|A2BH06|A2	21.9982	23.3832	22.5462	21.9511	21.3758	22.2938	21.9982	23.3832	22.5462	21.9511	21.3758	22.2938	-7.59719	-6.83646	-7.08032	-7.10714	-5.93704	-6.28416	-0.293667	0.17701	0.0917854	-0.0605125	0.258261	0.314964	0.728045	-0.768992		0.816437	0.728541		0.408873	0.179195		4	5	5	5	0	21.9	20.252	178	15	1	4	3	3
P62983;E9Q9J0;E9Q4P0;E9Q5F6;Q5SX22;P0CG49;P0CG50	Ubiquitin-40S ribosomal protein S27a;Ubiquitin;40S ribosomal protein S27a;Polyubiquitin-B;Ubiquitin;Polyubiquitin-C;Ubiquitin;Ubiquitin-related 1;Ubiquitin-related 2	Rps27a;Uba52;Kxd1;Ubc;Ubb	>sp|P62983|RS27A_MOUSE Ubiquitin-40S ribosomal protein S27a OS=Mus musculus GN=Rps27a PE=1 SV=2;>tr|E9Q9J0|E9Q9J0_MOUSE Ubiquitin-60S ribosomal protein L40 (Fragment) OS=Mus musculus GN=Uba52 PE=1 SV=1;>tr|E9Q4P0|E9Q4P0_MOUSE KxDL motif-containing protein	23.715	24.1533	23.5247	23.3221	22.4982	23.288	23.715	24.1533	23.5247	23.3221	22.4982	23.288	-5.88037	-6.06641	-6.10182	-5.7361	-4.81461	-5.29001	1.42315	0.94706	1.07028	1.31053	1.38069	1.30912	1.09433	-0.761573		1.25711	0.73596		0.574423	0.186614		7	6	6	3	0	41.7	17.951	156	14	2	3	3	2
P61982;A2A5N1;Q9CQV8-2;Q9CQV8	14-3-3 protein gamma;14-3-3 protein gamma, N-terminally processed;14-3-3 protein beta/alpha;14-3-3 protein beta/alpha, N-terminally processed	Ywhag;Ywhab	>sp|P61982|1433G_MOUSE 14-3-3 protein gamma OS=Mus musculus GN=Ywhag PE=1 SV=2;>tr|A2A5N1|A2A5N1_MOUSE 14-3-3 protein beta/alpha (Fragment) OS=Mus musculus GN=Ywhab PE=1 SV=1;>sp|Q9CQV8-2|1433B_MOUSE Isoform Short of 14-3-3 protein beta/alpha OS=Mus muscul	20.909	20.6822	20.3346	20.9139	18.6172	20.1164	20.909	20.6822	20.3346	20.9139	18.6172	20.1164	-8.68644	-9.53753	-9.29188	-8.14434	-8.69557	-8.46158	-1.38292	-2.52406	-2.11978	-1.09771	-2.50027	-1.86246	0.474845	-0.759413		1.16039	0.73812		0.132236	0.188774		4	3	2	2	0	14.2	28.302	247	1	0	0	0	1
P47911;E9PUX4	60S ribosomal protein L6	Rpl6;Gm5428	>sp|P47911|RL6_MOUSE 60S ribosomal protein L6 OS=Mus musculus GN=Rpl6 PE=1 SV=3;>tr|E9PUX4|E9PUX4_MOUSE 60S ribosomal protein L6 OS=Mus musculus GN=Gm5428 PE=3 SV=1	21.5435	23.8775	22.1253	21.5651	21.4407	22.2707	21.5435	23.8775	22.1253	21.5651	21.4407	22.2707	-8.0519	-6.34224	-7.50116	-7.49311	-5.87214	-6.30727	-0.748379	0.671225	-0.32906	-0.446478	0.323158	0.291857	0.433305	-0.756603		0.457355	0.74093		0.14509	0.191584		2	6	6	6	0	24	33.509	296	12	1	6	1	1
P27659;Q9CQ09;E9PWZ3	60S ribosomal protein L3	Rpl3	>sp|P27659|RL3_MOUSE 60S ribosomal protein L3 OS=Mus musculus GN=Rpl3 PE=1 SV=3	22.8156	25.1506	23.7578	22.9822	22.7496	23.7254	22.8156	25.1506	23.7578	22.9822	22.7496	23.7254	-6.77982	-5.06912	-5.86874	-6.07603	-4.5632	-4.85264	0.523705	1.94435	1.30336	0.970604	1.6321	1.74648	0.438246	-0.755596		0.47488	0.741938		0.150674	0.192591		3	16	16	16	0	37.5	46.109	403	46	3	16	8	4
P60867	40S ribosomal protein S20	Rps20	>sp|P60867|RS20_MOUSE 40S ribosomal protein S20 OS=Mus musculus GN=Rps20 PE=1 SV=1	22.1639	22.9998	22.2038	22.3831	21.2567	21.4883	22.1639	22.9998	22.2038	22.3831	21.2567	21.4883	-7.43151	-7.21992	-7.42273	-6.67509	-6.05613	-7.08968	-0.127985	-0.206457	-0.250628	0.37154	0.139168	-0.490561	0.785873	-0.746448		1.14626	0.751085		0.317729	0.201739		1	2	2	2	0	25.2	13.373	119	11	1	2	2	2
G3XA10;Q8VEK3	Heterogeneous nuclear ribonucleoprotein U	Hnrnpu	>tr|G3XA10|G3XA10_MOUSE Heterogeneous nuclear ribonucleoprotein U, isoform CRA_b OS=Mus musculus GN=Hnrnpu PE=1 SV=1;>sp|Q8VEK3|HNRPU_MOUSE Heterogeneous nuclear ribonucleoprotein U OS=Mus musculus GN=Hnrnpu PE=1 SV=1	26.0882	26.4138	25.9786	25.817	24.8019	25.6616	26.0882	26.4138	25.9786	25.817	24.8019	25.6616	-3.50723	-3.80591	-3.64785	-3.24118	-2.51092	-2.91636	3.79629	3.20756	3.52425	3.80545	3.68438	3.68276	1.00712	-0.733354		1.54375	0.764179		0.542635	0.214833		2	19	19	19	0	29.5	86.805	793	106	12	19	20	18
P63101;D3YXN6;D3YXF4	14-3-3 protein zeta/delta	Ywhaz	>sp|P63101|1433Z_MOUSE 14-3-3 protein zeta/delta OS=Mus musculus GN=Ywhaz PE=1 SV=1;>tr|D3YXN6|D3YXN6_MOUSE 14-3-3 protein zeta/delta (Fragment) OS=Mus musculus GN=Ywhaz PE=4 SV=1	22.668	22.3814	21.9549	22.4805	20.9396	21.3892	22.668	22.3814	21.9549	22.4805	20.9396	21.3892	-6.92742	-7.83828	-7.67164	-6.57773	-6.37317	-7.18879	0.376102	-0.824812	-0.49954	0.468905	-0.177874	-0.589663	0.659796	-0.731647		0.964015	0.765886		0.173463	0.216539		3	3	3	2	0	13.9	27.771	245	8	2	1	1	2
B2RY56;S4R2B0;S4R1X9;S4R2J1;S4R2F7;S4R2A4;S4R2B1;S4R2J4	RNA-binding protein 25	Rbm25	>sp|B2RY56|RBM25_MOUSE RNA-binding protein 25 OS=Mus musculus GN=Rbm25 PE=1 SV=2;>tr|S4R2B0|S4R2B0_MOUSE RNA-binding protein 25 (Fragment) OS=Mus musculus GN=Rbm25 PE=1 SV=1	22.6463	23.2011	22.7425	22.6329	21.4828	22.2977	22.6463	23.2011	22.7425	22.6329	21.4828	22.2977	-6.9491	-7.01857	-6.88398	-6.42533	-5.83003	-6.28026	0.354422	-0.00510597	0.288126	0.621304	0.365267	0.318859	0.884894	-0.725524		1.86687	0.772009		0.699814	0.222663		8	8	8	8	0	12.1	99.551	838	15	1	2	3	1
Q9CWZ3-2;Q9CWZ3;A0A023T672	RNA-binding protein 8A	Rbm8a	>sp|Q9CWZ3-2|RBM8A_MOUSE Isoform 2 of RNA-binding protein 8A OS=Mus musculus GN=Rbm8a;>sp|Q9CWZ3|RBM8A_MOUSE RNA-binding protein 8A OS=Mus musculus GN=Rbm8a PE=1 SV=3;>tr|A0A023T672|A0A023T672_MOUSE RNA-binding protein 8A OS=Mus musculus GN=RBM8 PE=1 SV=1	21.6516	22.6178	21.9016	21.7778	19.378	22.8392	21.6516	22.6178	21.9016	21.7778	19.378	22.8392	-7.94377	-7.60192	-7.72489	-7.28044	-7.9348	-5.73885	-0.640247	-0.588455	-0.552786	-0.233809	-1.7395	0.860273	0.273439	-0.72537		0.514188	0.772163		0.106615	0.222816		3	2	2	2	0	16.2	19.76	173	9	1	2	1	2
P48678;P48678-2;P48678-3;D3YUF7	Prelamin-A/C;Lamin-A/C	Lmna	>sp|P48678|LMNA_MOUSE Prelamin-A/C OS=Mus musculus GN=Lmna PE=1 SV=2;>sp|P48678-2|LMNA_MOUSE Isoform C of Prelamin-A/C OS=Mus musculus GN=Lmna;>sp|P48678-3|LMNA_MOUSE Isoform C2 of Prelamin-A/C OS=Mus musculus GN=Lmna	27.8874	28.2177	27.7708	27.8604	26.3866	27.4587	27.8874	28.2177	27.7708	27.8604	26.3866	27.4587	-1.70801	-2.00203	-1.85573	-1.19785	-0.926234	-1.11927	5.59552	5.01143	5.31637	5.84878	5.26907	5.47985	0.719526	-0.723392		2.56619	0.774141		0.397629	0.224794		4	50	50	50	0	77.3	74.237	665	257	42	44	46	45
Q9D8E6	60S ribosomal protein L4	Rpl4	>sp|Q9D8E6|RL4_MOUSE 60S ribosomal protein L4 OS=Mus musculus GN=Rpl4 PE=1 SV=3	24.2357	26.0749	24.6101	24.4814	23.5951	24.6849	24.2357	26.0749	24.6101	24.4814	23.5951	24.6849	-5.35969	-4.14484	-5.01641	-4.57684	-3.71766	-3.89315	1.94384	2.86863	2.15569	2.46979	2.47764	2.70598	0.478328	-0.71977		0.805368	0.777763		0.323027	0.228416		1	17	17	17	0	39.9	47.153	419	44	3	16	7	4
P10126;D3Z3I8;D3YZ68;P62631	Elongation factor 1-alpha 1	Eef1a1	>sp|P10126|EF1A1_MOUSE Elongation factor 1-alpha 1 OS=Mus musculus GN=Eef1a1 PE=1 SV=3;>tr|D3Z3I8|D3Z3I8_MOUSE Elongation factor 1-alpha 1 (Fragment) OS=Mus musculus GN=Eef1a1 PE=1 SV=1;>tr|D3YZ68|D3YZ68_MOUSE Elongation factor 1-alpha 1 (Fragment) OS=Mus	25.5644	26.0144	25.6773	25.6197	24.1344	25.3475	25.5644	26.0144	25.6773	25.6197	24.1344	25.3475	-4.03098	-4.20532	-3.94921	-3.43851	-3.17842	-3.2305	3.27254	2.80815	3.22289	3.60812	3.01688	3.36862	0.68621	-0.718173		2.68446	0.779361		0.435718	0.230014		4	13	13	13	0	38.1	50.113	462	50	5	9	8	7
Q9CR57	60S ribosomal protein L14	Rpl14	>sp|Q9CR57|RL14_MOUSE 60S ribosomal protein L14 OS=Mus musculus GN=Rpl14 PE=1 SV=3	23.432	25.4155	24.3158	23.8693	23.091	24.0598	23.432	25.4155	24.3158	23.8693	23.091	24.0598	-6.16341	-4.80415	-5.31074	-5.18891	-4.2218	-4.51822	1.14011	2.20931	1.86136	1.85772	1.97351	2.0809	0.480648	-0.714406		0.733936	0.783128		0.294766	0.233781		1	9	9	9	0	40.1	23.564	217	27	2	9	6	3
P17751;H7BXC3	Triosephosphate isomerase	Tpi1	>sp|P17751|TPIS_MOUSE Triosephosphate isomerase OS=Mus musculus GN=Tpi1 PE=1 SV=4;>tr|H7BXC3|H7BXC3_MOUSE Triosephosphate isomerase OS=Mus musculus GN=Tpi1 PE=1 SV=1	21.9691	22.5234	22.2716	21.8598	21.056	21.7271	21.9691	22.5234	22.2716	21.8598	21.056	21.7271	-7.62627	-7.69626	-7.35494	-7.19836	-6.25684	-6.85091	-0.32275	-0.682793	-0.182838	-0.151726	-0.0615349	-0.251791	1.12363	-0.707077		1.26201	0.790456		0.691689	0.24111		2	6	6	6	0	30.1	32.191	299	13	2	3	2	2
Q6P8N8;Q9JHS4	ATP-dependent Clp protease ATP-binding subunit clpX-like, mitochondrial	Clpx	>tr|Q6P8N8|Q6P8N8_MOUSE ATP-dependent Clp protease ATP-binding subunit clpX-like, mitochondrial OS=Mus musculus GN=Clpx PE=2 SV=1;>sp|Q9JHS4|CLPX_MOUSE ATP-dependent Clp protease ATP-binding subunit clpX-like, mitochondrial OS=Mus musculus GN=Clpx PE=1 SV=	20.5742	21.2293	21.3616	20.7315	19.9848	20.3503	20.5742	21.2293	21.3616	20.7315	19.9848	20.3503	-9.02117	-8.99041	-8.26492	-8.32672	-7.32798	-8.22765	-1.71765	-1.97694	-1.09281	-1.28008	-1.13268	-1.62853	1.00949	-0.699481		0.926573	0.798053		0.342207	0.248706		2	1	1	1	0.0091116	1.8	67.335	620	2	0	1	1	0
Q3UA72;Q9CPW4	Actin-related protein 2/3 complex subunit 5	Arpc5	>tr|Q3UA72|Q3UA72_MOUSE Actin-related protein 2/3 complex subunit 5 OS=Mus musculus GN=Arpc5 PE=2 SV=1;>sp|Q9CPW4|ARPC5_MOUSE Actin-related protein 2/3 complex subunit 5 OS=Mus musculus GN=Arpc5 PE=2 SV=3	17.9877	19.1281	18.637	18.5254	17.3426	17.7976	17.9877	19.1281	18.637	18.5254	17.3426	17.7976	-11.6077	-11.0916	-10.9895	-10.5328	-9.97015	-10.7804	-4.30417	-4.07818	-3.81743	-3.48618	-3.77485	-4.18128	0.660345	-0.695698		1.22805	0.801835		0.440806	0.252488		2	1	1	1	0	9.8	9.6957	92	5	1	1	1	1
P62911;A2AD25;P17932	60S ribosomal protein L32;Putative 60S ribosomal protein L32	Rpl32;Gm4987;Rpl32-ps	>sp|P62911|RL32_MOUSE 60S ribosomal protein L32 OS=Mus musculus GN=Rpl32 PE=1 SV=2;>tr|A2AD25|A2AD25_MOUSE MCG49690 OS=Mus musculus GN=Gm4987 PE=4 SV=1;>sp|P17932|RL32P_MOUSE Putative 60S ribosomal protein L32 OS=Mus musculus GN=Rpl32-ps PE=5 SV=2	20.5296	23.1437	21.947	20.9959	20.8164	21.7272	20.5296	23.1437	21.947	20.9959	20.8164	21.7272	-9.06585	-7.07598	-7.6795	-8.0623	-6.49644	-6.85079	-1.76232	-0.0625153	-0.507404	-1.01567	-0.301136	-0.251667	0.3589	-0.693597		0.458916	0.803936		0.170084	0.25459		3	4	4	4	0	30.4	15.86	135	13	1	4	2	1
P61255;B1ARA3;B1ARA5	60S ribosomal protein L26	Rpl26	>sp|P61255|RL26_MOUSE 60S ribosomal protein L26 OS=Mus musculus GN=Rpl26 PE=1 SV=1;>tr|B1ARA3|B1ARA3_MOUSE 60S ribosomal protein L26 (Fragment) OS=Mus musculus GN=Rpl26 PE=4 SV=1;>tr|B1ARA5|B1ARA5_MOUSE 60S ribosomal protein L26 OS=Mus musculus GN=Rpl26 PE	22.3408	24.2045	23.0273	22.6576	21.8586	22.984	22.3408	24.2045	23.0273	22.6576	21.8586	22.984	-7.25463	-6.01521	-6.59924	-6.40063	-5.45421	-5.59398	0.048893	0.998255	0.572857	0.646002	0.741095	1.00514	0.468159	-0.690776		0.804187	0.806757		0.364634	0.257411		3	6	6	6	0	39.3	17.258	145	26	3	7	4	4
P14131	40S ribosomal protein S16	Rps16	>sp|P14131|RS16_MOUSE 40S ribosomal protein S16 OS=Mus musculus GN=Rps16 PE=2 SV=4	22.1803	22.8291	22.7009	21.8527	21.4028	22.4086	22.1803	22.8291	22.7009	21.8527	21.4028	22.4086	-7.41511	-7.39064	-6.92558	-7.20546	-5.90999	-6.16945	-0.111589	-0.377171	0.246517	-0.158833	0.285309	0.429668	0.903879	-0.682058		0.891108	0.815476		0.453209	0.266129		1	3	3	3	0	24	16.445	146	13	2	3	3	1
O08583;Q9JJW6-2;O08583-2;Q9JJW6;G3X9I4	THO complex subunit 4;Aly/REF export factor 2	Alyref;Alyref2	>sp|O08583|THOC4_MOUSE THO complex subunit 4 OS=Mus musculus GN=Alyref PE=1 SV=3;>sp|Q9JJW6-2|ALRF2_MOUSE Isoform 2 of Aly/REF export factor 2 OS=Mus musculus GN=Alyref2;>sp|O08583-2|THOC4_MOUSE Isoform 2 of THO complex subunit 4 OS=Mus musculus GN=Alyref;	23.9355	24.178	23.8219	23.4753	23.0523	23.3752	23.9355	24.178	23.8219	23.4753	23.0523	23.3752	-5.65987	-6.04172	-5.80458	-5.58289	-4.26053	-5.20282	1.64365	0.971745	1.36752	1.46374	1.93477	1.3963	1.82797	-0.677556		0.938671	0.819977		0.451177	0.270631		5	6	6	6	0	24.3	26.94	255	27	5	3	4	5
P62274;D3YYL7	40S ribosomal protein S29	Rps29	>sp|P62274|RS29_MOUSE 40S ribosomal protein S29 OS=Mus musculus GN=Rps29 PE=2 SV=2	21.0612	22.8449	21.2293	21.4761	20.1182	21.5216	21.0612	22.8449	21.2293	21.4761	20.1182	21.5216	-8.53422	-7.37479	-8.39721	-7.5821	-7.1946	-7.05643	-1.23069	-0.361324	-1.22511	-0.535467	-0.999302	-0.457306	0.387638	-0.673169		0.969828	0.824365		0.339642	0.275018		2	3	3	3	0	46.4	6.6767	56	16	2	3	2	2
F6QL70;W4VSN7;P47915;D3Z1N9;F6YH22;F6VZG1	60S ribosomal protein L29	Gm17669;Rpl29;Gm10709	>tr|F6QL70|F6QL70_MOUSE Protein Gm17669 OS=Mus musculus GN=Gm17669 PE=4 SV=1;>tr|W4VSN7|W4VSN7_MOUSE MCG123916 OS=Mus musculus GN=Gm3550 PE=4 SV=1;>sp|P47915|RL29_MOUSE 60S ribosomal protein L29 OS=Mus musculus GN=Rpl29 PE=2 SV=2;>tr|D3Z1N9|D3Z1N9_MOUSE MC	23.2909	25.1263	24.1605	23.4864	23.0167	24.0584	23.2909	25.1263	24.1605	23.4864	23.0167	24.0584	-6.30445	-5.09337	-5.46596	-5.5718	-4.29613	-4.51962	0.999073	1.92009	1.70614	1.47483	1.89917	2.0795	0.47868	-0.672122		0.708477	0.825411		0.345645	0.276065		6	7	7	7	0	31.2	16.966	154	25	3	7	5	2
Q922F4	Tubulin beta-6 chain	Tubb6	>sp|Q922F4|TBB6_MOUSE Tubulin beta-6 chain OS=Mus musculus GN=Tubb6 PE=1 SV=1	18.4913	19.5871	19.135	18.5434	17.8086	18.8757	18.4913	19.5871	19.135	18.5434	17.8086	18.8757	-11.1041	-10.6326	-10.4915	-10.5148	-9.50423	-9.70226	-3.80061	-3.61909	-3.31942	-3.46821	-3.30892	-3.10314	0.670759	-0.661905		1.09002	0.835629		0.748486	0.286282		1	6	1	1	0.0047733	15.7	50.09	447	1	0	0	1	0
Q6ZWU9	40S ribosomal protein S27	Rps27	>sp|Q6ZWU9|RS27_MOUSE 40S ribosomal protein S27 OS=Mus musculus GN=Rps27 PE=1 SV=3	21.414	23.2926	22.3149	21.8208	21.122	22.0938	21.414	23.2926	22.3149	21.8208	21.122	22.0938	-8.18135	-6.92706	-7.31163	-7.23739	-6.19081	-6.48422	-0.877821	0.0864029	-0.139526	-0.190762	0.00449562	0.114901	0.465446	-0.661661		0.796954	0.835873		0.397857	0.286526		1	2	2	1	0	25	9.461	84	11	2	3	2	1
Q8VH51-3;Q8VH51-2;Q8VH51;F7AA45;E9Q8F0;B7ZD61;B7ZD63	RNA-binding protein 39	Rbm39	>sp|Q8VH51-3|RBM39_MOUSE Isoform 3 of RNA-binding protein 39 OS=Mus musculus GN=Rbm39;>sp|Q8VH51-2|RBM39_MOUSE Isoform 2 of RNA-binding protein 39 OS=Mus musculus GN=Rbm39;>sp|Q8VH51|RBM39_MOUSE RNA-binding protein 39 OS=Mus musculus GN=Rbm39 PE=1 SV=2;>tr	22.8785	23.2156	22.963	22.5562	21.9443	22.5758	22.8785	23.2156	22.963	22.5562	21.9443	22.5758	-6.71689	-7.00413	-6.6635	-6.50195	-5.36852	-6.00223	0.58663	0.00933266	0.5086	0.544683	0.826782	0.596893	1.33863	-0.660255		1.14268	0.837279		0.649027	0.287932		7	4	4	4	0	16.3	39.949	368	20	4	4	4	2
P17742;F8VPN3	Peptidyl-prolyl cis-trans isomerase A;Peptidyl-prolyl cis-trans isomerase A, N-terminally processed;Peptidyl-prolyl cis-trans isomerase	Ppia;Gm5160	>sp|P17742|PPIA_MOUSE Peptidyl-prolyl cis-trans isomerase A OS=Mus musculus GN=Ppia PE=1 SV=2;>tr|F8VPN3|F8VPN3_MOUSE Peptidyl-prolyl cis-trans isomerase OS=Mus musculus GN=Gm5160 PE=3 SV=2	23.6596	23.4287	23.3054	23.2987	21.7277	23.407	23.6596	23.4287	23.3054	23.2987	21.7277	23.407	-5.9358	-6.79103	-6.32114	-5.75954	-5.58513	-5.17096	1.36772	0.222439	0.850956	1.28709	0.61017	1.42816	0.519389	-0.653417		1.30652	0.844116		0.285608	0.29477		2	7	7	7	0	68.3	17.971	164	14	4	3	2	1
Q5MJ56;P97479-2;P97479	Unconventional myosin-VIIa	Myo7a	>tr|Q5MJ56|Q5MJ56_MOUSE Myosin VIIa isoform 2 OS=Mus musculus GN=Myo7a PE=2 SV=1;>sp|P97479-2|MYO7A_MOUSE Isoform 2 of Unconventional myosin-VIIa OS=Mus musculus GN=Myo7a;>sp|P97479|MYO7A_MOUSE Unconventional myosin-VIIa OS=Mus musculus GN=Myo7a PE=1 SV=2	20.5958	21.4683	20.9242	20.7682	18.9809	21.2816	20.5958	21.4683	20.9242	20.7682	18.9809	21.2816	-8.99962	-8.75143	-8.70231	-8.28998	-8.33188	-7.29639	-1.6961	-1.73796	-1.53021	-1.24335	-2.13658	-0.697266	0.367555	-0.652495		1.13324	0.845038		0.280485	0.295692		3	5	4	4	0	2.9	250.32	2172	9	2	1	1	2
B8JK33;B8JK32;Q9D0E1-2;Q9D0E1;F6W322;F7C9U3	Heterogeneous nuclear ribonucleoprotein M	Hnrnpm	>tr|B8JK33|B8JK33_MOUSE Heterogeneous nuclear ribonucleoprotein M OS=Mus musculus GN=Hnrnpm PE=1 SV=1;>tr|B8JK32|B8JK32_MOUSE Heterogeneous nuclear ribonucleoprotein M OS=Mus musculus GN=Hnrnpm PE=1 SV=1;>sp|Q9D0E1-2|HNRPM_MOUSE Isoform 2 of Heterogeneous	24.7305	25.2341	24.9712	24.6385	23.8002	24.5546	24.7305	25.2341	24.9712	24.6385	23.8002	24.5546	-4.86495	-4.98559	-4.65531	-4.41966	-3.51254	-4.02344	2.43857	2.02787	2.51679	2.62697	2.68276	2.57568	1.00026	-0.647463		1.41519	0.85007		0.906918	0.300723		6	19	19	19	0	39.8	68.161	640	80	10	16	13	14
Q8BP67;F6RSK3	60S ribosomal protein L24	Rpl24	>sp|Q8BP67|RL24_MOUSE 60S ribosomal protein L24 OS=Mus musculus GN=Rpl24 PE=1 SV=2	23.598	24.9974	23.6215	23.954	22.5944	23.7338	23.598	24.9974	23.6215	23.954	22.5944	23.7338	-5.99742	-5.22226	-6.00496	-5.10417	-4.71837	-4.84424	1.30611	1.79121	1.16714	1.94246	1.47694	1.75488	0.442583	-0.644915		1.40216	0.852619		0.581471	0.303272		2	10	10	10	0	57.3	17.779	157	25	3	8	4	2
Q9CQR2	40S ribosomal protein S21	Rps21	>sp|Q9CQR2|RS21_MOUSE 40S ribosomal protein S21 OS=Mus musculus GN=Rps21 PE=2 SV=1	23.7993	24.9118	24.0274	23.8626	23.1027	23.8809	23.7993	24.9118	24.0274	23.8626	23.1027	23.8809	-5.79613	-5.30792	-5.59909	-5.19561	-4.2101	-4.69708	1.50739	1.70555	1.57301	1.85102	1.9852	1.90204	0.67332	-0.630751		1.27886	0.866783		1.97332	0.317436		1	7	7	7	0	55.4	9.1413	83	34	6	6	6	4
Q6ZWV7;G3UWD7;F6XS56	60S ribosomal protein L35	Rpl35;Gm10269	>sp|Q6ZWV7|RL35_MOUSE 60S ribosomal protein L35 OS=Mus musculus GN=Rpl35 PE=2 SV=1;>tr|G3UWD7|G3UWD7_MOUSE MCG123152 OS=Mus musculus GN=Gm10269 PE=3 SV=1	21.4165	22.8735	21.9619	21.5969	21.0296	21.746	21.4165	22.8735	21.9619	21.5969	21.0296	21.746	-8.17887	-7.34616	-7.66463	-7.46128	-6.28322	-6.83205	-0.875343	-0.332693	-0.492529	-0.414654	-0.0879154	-0.232924	0.585092	-0.626496		0.976604	0.871037		0.795967	0.321691		3	4	4	4	0	26.8	14.552	123	6	0	4	0	0
Q9R1C7-2;Q9R1C7;A2AQW6	Pre-mRNA-processing factor 40 homolog A	Prpf40a	>sp|Q9R1C7-2|PR40A_MOUSE Isoform 2 of Pre-mRNA-processing factor 40 homolog A OS=Mus musculus GN=Prpf40a;>sp|Q9R1C7|PR40A_MOUSE Pre-mRNA-processing factor 40 homolog A OS=Mus musculus GN=Prpf40a PE=1 SV=1	21.8767	22.263	22.1773	21.7001	20.6428	22.0948	21.8767	22.263	22.1773	21.7001	20.6428	22.0948	-7.71875	-7.95668	-7.44919	-7.35809	-6.67	-6.48325	-0.415224	-0.943216	-0.277092	-0.311457	-0.474699	0.115868	0.628127	-0.626439		1.34143	0.871095		0.526879	0.321748		3	6	6	6	0	8.7	103.96	911	16	2	2	4	1
P62984;E9QNP0;J3QK04;D3YYZ2	Ubiquitin-60S ribosomal protein L40;Ubiquitin;60S ribosomal protein L40	Uba52;Kxd1;Gm7808;Gm5239	>sp|P62984|RL40_MOUSE Ubiquitin-60S ribosomal protein L40 OS=Mus musculus GN=Uba52 PE=1 SV=2;>tr|E9QNP0|E9QNP0_MOUSE KxDL motif-containing protein 1 OS=Mus musculus GN=Kxd1 PE=4 SV=1;>tr|J3QK04|J3QK04_MOUSE MCG67952 OS=Mus musculus GN=Gm7808 PE=4 SV=1;>tr|	16.9302	19.0708	17.7245	16.9871	17.0572	17.8211	16.9302	19.0708	17.7245	16.9871	17.0572	17.8211	-12.6652	-11.1489	-11.902	-12.071	-10.2556	-10.7569	-5.36169	-4.13546	-4.72992	-5.02442	-4.06033	-4.15779	0.38393	-0.620008		0.55912	0.877525		0.282335	0.328178		4	4	1	1	0	34.4	14.728	128	2	0	1	1	0
Q9CZM2;E9QAZ2;B8JKK2	60S ribosomal protein L15;Ribosomal protein L15	Rpl15;Gm10020	>sp|Q9CZM2|RL15_MOUSE 60S ribosomal protein L15 OS=Mus musculus GN=Rpl15 PE=2 SV=4;>tr|E9QAZ2|E9QAZ2_MOUSE Ribosomal protein L15 OS=Mus musculus GN=Gm10020 PE=3 SV=1;>tr|B8JKK2|B8JKK2_MOUSE Ribosomal protein L15 (Fragment) OS=Mus musculus GN=Rpl15 PE=3 SV=	21.4581	23.7159	22.5088	21.7304	21.5675	22.5749	21.4581	23.7159	22.5088	21.7304	21.5675	22.5749	-8.13726	-6.50384	-7.11768	-7.32783	-5.74534	-6.00306	-0.833738	0.50963	0.0544167	-0.281204	0.449964	0.596062	0.345802	-0.603349		0.58348	0.894184		0.291391	0.344838		3	6	6	6	0	27.5	24.146	204	22	4	6	4	4
P41105;F6Z0X0	60S ribosomal protein L28	Rpl28	>sp|P41105|RL28_MOUSE 60S ribosomal protein L28 OS=Mus musculus GN=Rpl28 PE=1 SV=2	20.398	22.9065	21.8219	20.8532	20.7508	21.7142	20.398	22.9065	21.8219	20.8532	20.7508	21.7142	-9.19739	-7.31322	-7.80464	-8.20504	-6.56197	-6.86377	-1.89386	-0.299749	-0.63254	-1.15841	-0.366671	-0.264648	0.312497	-0.602713		0.518876	0.89482		0.242768	0.345474		2	5	5	5	0	35.8	15.733	137	14	1	5	2	2
P14148	60S ribosomal protein L7	Rpl7	>sp|P14148|RL7_MOUSE 60S ribosomal protein L7 OS=Mus musculus GN=Rpl7 PE=1 SV=2	18.9459	21.3444	20.2629	18.9634	19.4029	20.4041	18.9459	21.3444	20.2629	18.9634	19.4029	20.4041	-10.6494	-8.8753	-9.36357	-10.0948	-7.90987	-8.17394	-3.34592	-1.86183	-2.19147	-3.04818	-1.71456	-1.57482	0.29602	-0.594304		0.447324	0.90323		0.210951	0.353883		1	2	2	2	0	10	31.419	270	4	0	1	0	1
P12970;F6VBB8;V9GX35;F6SSI5	60S ribosomal protein L7a	Rpl7a;Gm4978	>sp|P12970|RL7A_MOUSE 60S ribosomal protein L7a OS=Mus musculus GN=Rpl7a PE=2 SV=2;>tr|F6VBB8|F6VBB8_MOUSE MCG5732 OS=Mus musculus GN=Gm4978 PE=4 SV=2	22.7129	24.8201	23.8108	23.269	22.4455	23.8494	22.7129	24.8201	23.8108	23.269	22.4455	23.8494	-6.88245	-5.39958	-5.81572	-5.78921	-4.86731	-4.72862	0.421074	1.61389	1.35638	1.25742	1.32799	1.8705	0.334231	-0.593329		0.751165	0.904204		0.360006	0.354858		4	9	9	9	0	33.8	29.976	266	30	1	9	4	3
P99027	60S acidic ribosomal protein P2	Rplp2	>sp|P99027|RLA2_MOUSE 60S acidic ribosomal protein P2 OS=Mus musculus GN=Rplp2 PE=1 SV=3	24.1801	25.2902	24.015	24.3132	23.0966	24.313	24.1801	25.2902	24.015	24.3132	23.0966	24.313	-5.4153	-4.92952	-5.61146	-4.745	-4.21625	-4.26501	1.88823	2.08394	1.56064	2.30163	1.97905	2.33411	0.442732	-0.587527		1.58439	0.910006		0.883741	0.36066		1	7	7	7	0	81.7	11.651	115	16	2	4	2	3
P83882	60S ribosomal protein L36a	Rpl36a	>sp|P83882|RL36A_MOUSE 60S ribosomal protein L36a OS=Mus musculus GN=Rpl36a PE=1 SV=2	20.2572	22.0629	20.9419	20.4206	20.1081	20.9831	20.2572	22.0629	20.9419	20.4206	20.1081	20.9831	-9.33821	-8.15681	-8.68458	-8.6376	-7.20465	-7.59492	-2.03469	-1.14334	-1.51248	-1.59097	-1.00935	-0.995798	0.425651	-0.583392		0.768864	0.914141		0.489556	0.364795		1	2	2	2	0	17.9	12.441	106	8	1	2	1	1
Q9CX86	Heterogeneous nuclear ribonucleoprotein A0	Hnrnpa0	>sp|Q9CX86|ROA0_MOUSE Heterogeneous nuclear ribonucleoprotein A0 OS=Mus musculus GN=Hnrnpa0 PE=1 SV=1	20.6648	19.3451	19.9234	19.4612	19.1008	19.6532	20.6648	19.3451	19.9234	19.4612	19.1008	19.6532	-8.93065	-10.8746	-9.70309	-9.59698	-8.21205	-8.92484	-1.62713	-3.86111	-2.53099	-2.55035	-2.01675	-2.32572	0.620657	-0.572716		0.597731	0.924817		0.2193	0.375471		1	1	1	1	0	5.2	30.53	305	6	1	1	1	1
P62918	60S ribosomal protein L8	Rpl8	>sp|P62918|RL8_MOUSE 60S ribosomal protein L8 OS=Mus musculus GN=Rpl8 PE=2 SV=2	23.4525	25.6392	24.5868	24.2045	23.4151	24.3514	23.4525	25.6392	24.5868	24.2045	23.4151	24.3514	-6.14291	-4.58047	-5.0397	-4.85371	-3.89774	-4.22662	1.16062	2.433	2.13241	2.19292	2.29756	2.3725	0.338328	-0.569201		0.790994	0.928332		0.416333	0.378986		1	11	11	11	0	36.2	28.024	257	38	3	8	6	6
P62301	40S ribosomal protein S13	Rps13	>sp|P62301|RS13_MOUSE 40S ribosomal protein S13 OS=Mus musculus GN=Rps13 PE=1 SV=2	21.2295	23.4253	22.9035	21.9597	21.3763	22.5465	21.2295	23.4253	22.9035	21.9597	21.3763	22.5465	-8.36588	-6.79436	-6.72301	-7.09849	-5.93646	-6.03146	-1.06235	0.219112	0.449091	-0.051857	0.258842	0.567659	0.306046	-0.558589		0.650233	0.938945		0.317052	0.389598		1	3	3	3	0	21.2	17.222	151	13	2	3	2	1
P09103	Protein disulfide-isomerase	P4hb	>sp|P09103|PDIA1_MOUSE Protein disulfide-isomerase OS=Mus musculus GN=P4hb PE=1 SV=2	18.3093	20.2532	18.8209	18.833	18.0262	18.9348	18.3093	20.2532	18.8209	18.833	18.0262	18.9348	-11.2861	-9.96655	-10.8056	-10.2252	-9.28659	-9.6432	-3.98259	-2.95308	-3.6335	-3.17857	-3.09129	-3.04408	0.337176	-0.529774		0.958371	0.967759		0.616519	0.418413		1	2	2	2	0	4.9	57.058	509	1	0	0	0	1
G3UZK4;P35980;G3UYV6;G3UZJ6;G3UX28	60S ribosomal protein L18	Rpl18	>tr|G3UZK4|G3UZK4_MOUSE 60S ribosomal protein L18 OS=Mus musculus GN=Rpl18 PE=4 SV=1;>sp|P35980|RL18_MOUSE 60S ribosomal protein L18 OS=Mus musculus GN=Rpl18 PE=2 SV=3;>tr|G3UYV6|G3UYV6_MOUSE 60S ribosomal protein L18 (Fragment) OS=Mus musculus GN=Rpl18 PE	22.239	23.4732	22.9065	22.3455	21.992	22.776	22.239	23.4732	22.9065	22.3455	21.992	22.776	-7.35637	-6.74649	-6.72	-6.71266	-5.32077	-5.80203	-0.0528488	0.266975	0.452103	0.333971	0.874533	0.797096	0.521692	-0.50173		1.02064	0.995803		0.931111	0.446457		5	3	3	3	0	23.5	15.245	136	12	1	3	2	2
P63276	40S ribosomal protein S17	Rps17	>sp|P63276|RS17_MOUSE 40S ribosomal protein S17 OS=Mus musculus GN=Rps17 PE=1 SV=2	20.2758	21.8867	21.5181	20.7885	20.2302	21.1608	20.2758	21.8867	21.5181	20.7885	20.2302	21.1608	-9.31957	-8.333	-8.10838	-8.26969	-7.08257	-7.41715	-2.01605	-1.31954	-0.936281	-1.22306	-0.887272	-0.818029	0.376712	-0.500351		0.906994	0.997182		0.588307	0.447836		1	3	3	3	0	23	15.524	135	12	0	4	2	2
E9Q7H5;A2AL12;B2RXM2;Q8BG05-2;J3QNY1;Q8BG05;A2AL13	Heterogeneous nuclear ribonucleoprotein A3	Gm8991;Hnrnpa3;Gm6793;Gm9242	>tr|E9Q7H5|E9Q7H5_MOUSE Uncharacterized protein OS=Mus musculus GN=Gm8991 PE=4 SV=1;>tr|A2AL12|A2AL12_MOUSE Heterogeneous nuclear ribonucleoprotein A3 OS=Mus musculus GN=Hnrnpa3 PE=4 SV=1;>tr|B2RXM2|B2RXM2_MOUSE EG627828 protein OS=Mus musculus GN=Gm6793 P	22.7712	22.7377	22.2427	22.5141	21.2709	22.4814	22.7712	22.7377	22.2427	22.5141	21.2709	22.4814	-6.82419	-7.48199	-7.38378	-6.54412	-6.04192	-6.09659	0.47933	-0.468525	-0.211676	0.502506	0.153379	0.502533	0.485942	-0.49509		1.74298	1.00244		0.671981	0.453096		7	3	3	3	0	18.3	32.574	300	15	3	2	2	2
P50543	Protein S100-A11	S100a11	>sp|P50543|S10AB_MOUSE Protein S100-A11 OS=Mus musculus GN=S100a11 PE=1 SV=1	21.3183	21.6941	21.4912	21.1681	20.5133	21.3575	21.3183	21.6941	21.4912	21.1681	20.5133	21.3575	-8.27713	-8.52557	-8.13534	-7.89011	-6.79945	-7.22049	-0.973606	-1.5121	-0.963242	-0.843477	-0.604145	-0.621367	0.813232	-0.4882		1.39486	1.00933		1.09816	0.459987		1	4	4	4	0	51	11.083	98	16	3	3	3	3
B0V2N8;B0V2N7;P07356;B0V2N5	Annexin A2	Anxa2	>tr|B0V2N8|B0V2N8_MOUSE Annexin (Fragment) OS=Mus musculus GN=Anxa2 PE=1 SV=1;>tr|B0V2N7|B0V2N7_MOUSE Annexin (Fragment) OS=Mus musculus GN=Anxa2 PE=1 SV=1;>sp|P07356|ANXA2_MOUSE Annexin A2 OS=Mus musculus GN=Anxa2 PE=1 SV=2	21.7312	21.3553	21.9401	21.815	20.8336	20.9171	21.7312	21.3553	21.9401	21.815	20.8336	20.9171	-7.86416	-8.86439	-7.68637	-7.2432	-6.4792	-7.66093	-0.56064	-1.85092	-0.514273	-0.196575	-0.283896	-1.06181	0.610787	-0.487001		0.937357	1.01053		0.373708	0.461185		4	4	4	4	0	27.8	19.596	176	12	2	2	2	2
P29341;Q9D4E6;Q62029;F6ZAX1;Q8C7D3	Polyadenylate-binding protein 1	Pabpc1	>sp|P29341|PABP1_MOUSE Polyadenylate-binding protein 1 OS=Mus musculus GN=Pabpc1 PE=1 SV=2	24.5797	25.5922	24.6348	24.8037	23.8907	24.653	24.5797	25.5922	24.6348	24.8037	23.8907	24.653	-5.01571	-4.62749	-4.99172	-4.25449	-3.42211	-3.925	2.28781	2.38598	2.18038	2.79214	2.77319	2.67412	0.488642	-0.486428		1.6843	1.01111		2.56887	0.461759		5	19	19	13	0	35.1	70.67	636	61	9	15	9	10
P13541	Myosin-3	Myh3	>sp|P13541|MYH3_MOUSE Myosin-3 OS=Mus musculus GN=Myh3 PE=2 SV=2	NaN	21.8835	20.2741	21.5738	20.1451	NaN	16.1745	21.8835	20.2741	21.5738	20.1451	17.943	-11.1148	-8.33624	-9.35238	-7.48439	-7.16773	-11.0704	-5.25917	-1.32278	-2.18027	-0.437761	-0.972427	-4.61193	0.0780374	0.443246		0.276545	1.02696		0.198017	0.91337		1	3	1	1	0	1.6	223.79	1940	3	0	1	1	1
Q9CY57-5;Q9CY57-4;Q9CY57-3;E9PW20;Q9CY57-2;Q9CY57;D3YZA1;D3Z7T7	Chromatin target of PRMT1 protein	Chtop	>sp|Q9CY57-5|CHTOP_MOUSE Isoform 5 of Chromatin target of PRMT1 protein OS=Mus musculus GN=Chtop;>sp|Q9CY57-4|CHTOP_MOUSE Isoform 4 of Chromatin target of PRMT1 protein OS=Mus musculus GN=Chtop;>sp|Q9CY57-3|CHTOP_MOUSE Isoform 3 of Chromatin target of PRMT	22.6593	23.732	23.1753	22.7882	22.4246	22.9548	22.6593	23.732	23.1753	22.7882	22.4246	22.9548	-6.93613	-6.4877	-6.45117	-6.27002	-4.88817	-5.62325	0.367395	0.52577	0.72093	0.776606	1.30713	0.975876	0.601742	-0.466349		1.13161	1.03118		1.22068	0.481838		8	4	4	4	0	32.6	19.374	178	20	2	3	3	4
E9Q7D8;Q61990-2;Q61990-3;P60335;Q61990;P57722-2;P57722	Poly(rC)-binding protein 2;Poly(rC)-binding protein 1;Poly(rC)-binding protein 3	Pcbp3;Pcbp2;Pcbp1	>tr|E9Q7D8|E9Q7D8_MOUSE Poly(rC)-binding protein 3 OS=Mus musculus GN=Pcbp3 PE=4 SV=1;>sp|Q61990-2|PCBP2_MOUSE Isoform 2 of Poly(rC)-binding protein 2 OS=Mus musculus GN=Pcbp2;>sp|Q61990-3|PCBP2_MOUSE Isoform 3 of Poly(rC)-binding protein 2 OS=Mus musculus	21.1136	21.393	21.4057	21.0313	20.4207	21.0638	21.1136	21.393	21.4057	21.0313	20.4207	21.0638	-8.48184	-8.82665	-8.22083	-8.02693	-6.8921	-7.51418	-1.17831	-1.81319	-1.04873	-0.980303	-0.696798	-0.915062	0.947549	-0.465497		1.29986	1.03204		0.895746	0.48269		7	2	2	2	0	13.7	24.117	226	7	0	2	1	1
Q9D1M0	Protein SEC13 homolog	Sec13	>sp|Q9D1M0|SEC13_MOUSE Protein SEC13 homolog OS=Mus musculus GN=Sec13 PE=2 SV=3	18.5299	18.4875	18.4607	18.7102	NaN	NaN	18.5299	18.4875	18.4607	18.7102	16.9656	18.8384	-11.0655	-11.7322	-11.1658	-10.348	-10.0164	-10.4805	-3.76202	-4.71873	-3.99368	-3.30136	-3.23624	-4.58504	0.20542	-0.321311		1.85314	1.03955		0.357209	0.450594		1	1	1	1	0	7.1	35.565	322	1	0	1	0	0
P62862;Q642K5	40S ribosomal protein S30	Fau	>sp|P62862|RS30_MOUSE 40S ribosomal protein S30 OS=Mus musculus GN=Fau PE=1 SV=1;>tr|Q642K5|Q642K5_MOUSE 40S ribosomal protein S30 OS=Mus musculus GN=Fau PE=1 SV=1	21.7052	22.7858	22.0539	21.9014	21.3837	21.8923	21.7052	22.7858	22.0539	21.9014	21.3837	21.8923	-7.89017	-7.4339	-7.57256	-7.15681	-5.92906	-6.68574	-0.586649	-0.420429	-0.400456	-0.110178	0.266243	-0.0866127	0.559452	-0.455858		1.27811	1.04168		1.65794	0.492329		2	2	2	2	0	32.2	6.6478	59	7	0	2	1	2
P49312;Q5EBP8;P49312-2	Heterogeneous nuclear ribonucleoprotein A1	Hnrnpa1	>sp|P49312|ROA1_MOUSE Heterogeneous nuclear ribonucleoprotein A1 OS=Mus musculus GN=Hnrnpa1 PE=1 SV=2;>tr|Q5EBP8|Q5EBP8_MOUSE Heterogeneous nuclear ribonucleoprotein A1 OS=Mus musculus GN=Hnrnpa1 PE=2 SV=1	21.7678	21.3978	21.0123	21.2855	20.6559	20.9336	21.7678	21.3978	21.0123	21.2855	20.6559	20.9336	-7.82763	-8.8219	-8.61421	-7.77269	-6.65693	-7.64441	-0.524101	-1.80843	-1.4421	-0.726057	-0.461628	-1.04529	0.696428	-0.434301		1.07552	1.06323		0.543796	0.513885		3	3	3	3	0	15.6	34.196	320	11	2	1	1	2
Q9CY58-3;Q9CY58-2;Q9CY58;Q9CY58-4	Plasminogen activator inhibitor 1 RNA-binding protein	Serbp1	>sp|Q9CY58-3|PAIRB_MOUSE Isoform 3 of Plasminogen activator inhibitor 1 RNA-binding protein OS=Mus musculus GN=Serbp1;>sp|Q9CY58-2|PAIRB_MOUSE Isoform 2 of Plasminogen activator inhibitor 1 RNA-binding protein OS=Mus musculus GN=Serbp1;>sp|Q9CY58|PAIRB_MOU	21.9735	23.2491	22.2012	21.8901	21.8095	22.4641	21.9735	23.2491	22.2012	21.8901	21.8095	22.4641	-7.62192	-6.97063	-7.4253	-7.16809	-5.50333	-6.11394	-0.318397	0.0428429	-0.253199	-0.121456	0.691971	0.485182	0.400905	-0.420037		0.964712	1.0775		0.919805	0.52815		4	6	6	6	0	18.9	42.235	386	22	1	6	4	3
S4R2E2;S4R294;S4R2J9;Q3TLH4-5;Q3TLH4	Protein PRRC2C	Prrc2c	>tr|S4R2E2|S4R2E2_MOUSE Protein PRRC2C (Fragment) OS=Mus musculus GN=Prrc2c PE=1 SV=1;>tr|S4R294|S4R294_MOUSE Protein PRRC2C OS=Mus musculus GN=Prrc2c PE=1 SV=1;>tr|S4R2J9|S4R2J9_MOUSE Protein PRRC2C OS=Mus musculus GN=Prrc2c PE=1 SV=1;>sp|Q3TLH4-5|PRC2C_M	20.5016	21.5918	20.5281	20.7928	19.5819	21.0023	20.5016	21.5918	20.5281	20.7928	19.5819	21.0023	-9.09376	-8.62793	-9.09838	-8.26539	-7.73085	-7.5757	-1.79023	-1.61447	-1.92628	-1.21876	-1.53555	-0.976576	0.294939	-0.414824		1.84669	1.08271		1.34591	0.533363		5	1	1	1	0.0045977	2.8	56.175	508	6	1	1	1	1
P62281	40S ribosomal protein S11	Rps11	>sp|P62281|RS11_MOUSE 40S ribosomal protein S11 OS=Mus musculus GN=Rps11 PE=1 SV=3	22.4748	24.9441	24.2571	23.2593	23.2204	23.9702	22.4748	24.9441	24.2571	23.2593	23.2204	23.9702	-7.12058	-5.27561	-5.3694	-5.79894	-4.09241	-4.60782	0.182941	1.73786	1.8027	1.24769	2.10289	1.9913	0.203512	-0.408729		0.624444	1.0888		0.382098	0.539458		1	6	6	6	0	43.7	18.431	158	32	3	7	7	4
Q9CPN9		2210010C04Rik	>tr|Q9CPN9|Q9CPN9_MOUSE Protein 2210010C04Rik OS=Mus musculus GN=2210010C04Rik PE=2 SV=1	23.3952	23.4441	23.4069	23.2581	22.7414	23.0282	23.3952	23.4441	23.4069	23.2581	22.7414	23.0282	-6.20021	-6.77565	-6.21959	-5.80009	-4.57141	-5.54983	1.10332	0.237816	0.952515	1.24654	1.6239	1.04929	1.26882	-0.406162		1.22173	1.09137		0.792788	0.542025		1	1	1	1	0	4.9	26.422	247	11	2	1	2	2
P28033-2;P28033-3;P28033	CCAAT/enhancer-binding protein beta	Cebpb	>sp|P28033-2|CEBPB_MOUSE Isoform 3 of CCAAT/enhancer-binding protein beta OS=Mus musculus GN=Cebpb;>sp|P28033-3|CEBPB_MOUSE Isoform 2 of CCAAT/enhancer-binding protein beta OS=Mus musculus GN=Cebpb;>sp|P28033|CEBPB_MOUSE CCAAT/enhancer-binding protein beta	17.5806	18.7144	NaN	18.5319	16.8437	17.928	17.5806	18.7144	17.6168	18.5319	16.8437	17.928	-12.0148	-11.5053	-11.4827	-10.5263	-10.4692	-10.65	-4.71124	-4.49179	-4.33431	-3.47969	-4.27385	-4.05089	0.119533	-0.202789		2.45227	1.11907		1.04147	0.577631		3	1	1	1	0	11	15.597	145	0	0	0	0	0
Q52KR6;Q9JIX8-3;B8JJ92;Q9JIX8-2;B8JJ91;F6RJ39;Q9JIX8-4;Q9JIX8;B8JJ90	Apoptotic chromatin condensation inducer in the nucleus	Acin1	>tr|Q52KR6|Q52KR6_MOUSE Acin1 protein OS=Mus musculus GN=Acin1 PE=1 SV=1;>sp|Q9JIX8-3|ACINU_MOUSE Isoform 3 of Apoptotic chromatin condensation inducer in the nucleus OS=Mus musculus GN=Acin1;>tr|B8JJ92|B8JJ92_MOUSE Apoptotic chromatin condensation inducer	20.3086	20.981	21.0672	20.4792	20.1268	20.7169	20.3086	20.981	21.0672	20.4792	20.1268	20.7169	-9.28676	-9.23871	-8.55927	-8.57898	-7.18601	-7.86109	-1.98324	-2.22524	-1.38716	-1.53235	-0.990707	-1.26197	0.512542	-0.344648		1.16396	1.15288		0.961086	0.603539		9	2	2	2	0	5.8	64.051	552	4	0	0	1	0
P62309	Small nuclear ribonucleoprotein G	Snrpg	>sp|P62309|RUXG_MOUSE Small nuclear ribonucleoprotein G OS=Mus musculus GN=Snrpg PE=1 SV=1	20.582	21.1167	20.5438	20.3818	20.2067	20.6541	20.582	21.1167	20.5438	20.3818	20.2067	20.6541	-9.01343	-9.10303	-9.08272	-8.67636	-7.1061	-7.92388	-1.70991	-2.08956	-1.91062	-1.62973	-0.910803	-1.32476	0.668387	-0.333253		1.20462	1.16428		1.22699	0.614934		1	2	2	2	0	26.3	8.496	76	3	1	1	0	1
Q9DCC5;P23198;D3Z1A9;D3Z313	Chromobox protein homolog 3	Cbx3	>tr|Q9DCC5|Q9DCC5_MOUSE Cbx3 protein OS=Mus musculus GN=Cbx3 PE=1 SV=1;>sp|P23198|CBX3_MOUSE Chromobox protein homolog 3 OS=Mus musculus GN=Cbx3 PE=1 SV=2	23.0452	23.1822	22.4514	23.0295	22.124	22.5558	23.0452	23.1822	22.4514	23.0295	22.124	22.5558	-6.5502	-7.03747	-7.17509	-6.02872	-5.18885	-6.02219	0.753326	-0.0240059	-0.00298691	1.01791	1.00645	0.576931	0.396553	-0.323199		1.59699	1.17433		0.997072	0.624988		4	4	4	3	0	30.1	20.811	183	23	4	3	2	5
Q8VE97;Q542V3;A2A837	Serine/arginine-rich splicing factor 4	Srsf4	>sp|Q8VE97|SRSF4_MOUSE Serine/arginine-rich splicing factor 4 OS=Mus musculus GN=Srsf4 PE=2 SV=1;>tr|Q542V3|Q542V3_MOUSE Serine/arginine-rich-splicing factor 4 OS=Mus musculus GN=Srsf4 PE=2 SV=1;>tr|A2A837|A2A837_MOUSE Serine/arginine-rich-splicing factor	23.6571	17.9973	17.785	17.5385	22.4595	18.5151	23.6571	17.9973	17.785	17.5385	22.4595	18.5151	-5.93831	-12.2224	-11.8415	-11.5198	-4.85334	-10.0629	1.36522	-5.2089	-4.66939	-4.47312	1.34197	-3.46381	0.0431374	-0.308817		0.154958	1.18872		0.0816421	0.63937		3	4	2	2	0	7.8	55.979	489	4	1	0	0	0
Q62093	Serine/arginine-rich splicing factor 2	Srsf2	>sp|Q62093|SRSF2_MOUSE Serine/arginine-rich splicing factor 2 OS=Mus musculus GN=Srsf2 PE=1 SV=4	23.5142	24.2431	23.4343	23.6358	23.1134	23.5381	23.5142	24.2431	23.4343	23.6358	23.1134	23.5381	-6.08116	-5.97656	-6.19222	-5.42242	-4.19943	-5.03987	1.22237	1.03691	0.979881	1.62421	1.99587	1.55925	0.424379	-0.301464		1.50883	1.19607		1.85887	0.646723		1	8	8	8	0	31.2	25.476	221	28	4	5	4	3
Q91VM5;Q9WV02;Q9WV02-2;A2AFI3;A2AFI4;S4R1F6	RNA binding motif protein, X-linked-like-1;RNA-binding motif protein, X chromosome;RNA-binding motif protein, X chromosome, N-terminally processed	Rbmxl1;Rbmx	>sp|Q91VM5|RMXL1_MOUSE RNA binding motif protein, X-linked-like-1 OS=Mus musculus GN=Rbmxl1 PE=1 SV=1;>sp|Q9WV02|RBMX_MOUSE RNA-binding motif protein, X chromosome OS=Mus musculus GN=Rbmx PE=1 SV=1;>sp|Q9WV02-2|RBMX_MOUSE Isoform 2 of RNA-binding motif pro	23.1339	23.5304	22.8157	23.2316	22.3291	23.0881	23.1339	23.5304	22.8157	23.2316	22.3291	23.0881	-6.46149	-6.68929	-6.81078	-5.82664	-4.98365	-5.48987	0.842032	0.324179	0.361319	1.21999	1.21165	1.10925	0.327398	-0.277065		1.99755	1.22047		1.76893	0.671122		6	9	9	9	0	27.1	42.161	388	17	1	6	1	3
P62960;A2BGG7	Nuclease-sensitive element-binding protein 1	Ybx1	>sp|P62960|YBOX1_MOUSE Nuclease-sensitive element-binding protein 1 OS=Mus musculus GN=Ybx1 PE=1 SV=3;>tr|A2BGG7|A2BGG7_MOUSE Nuclease-sensitive element-binding protein 1 (Fragment) OS=Mus musculus GN=Ybx1 PE=1 SV=1	22.4806	23.6531	22.9903	22.8033	22.3612	23.1354	22.4806	23.6531	22.9903	22.8033	22.3612	23.1354	-7.1148	-6.56665	-6.63618	-6.25485	-4.95159	-5.44259	0.188721	0.446819	0.535919	0.791782	1.24371	1.15653	0.270363	-0.274663		1.36876	1.22287		1.75176	0.673524		2	7	7	5	0	42.2	35.73	322	19	2	4	2	3
P18760;F8WGL3;P45591;Q9R0P5	Cofilin-1	Cfl1	>sp|P18760|COF1_MOUSE Cofilin-1 OS=Mus musculus GN=Cfl1 PE=1 SV=3;>tr|F8WGL3|F8WGL3_MOUSE Cofilin-1 OS=Mus musculus GN=Cfl1 PE=1 SV=1	22.5854	22.5775	22.2747	22.8181	21.3912	22.4637	22.5854	22.5775	22.2747	22.8181	21.3912	22.4637	-7.00999	-7.64222	-7.35178	-6.24008	-5.92164	-6.11434	0.293533	-0.628754	-0.179678	0.806549	0.273659	0.484783	0.226038	-0.25489		2.42846	1.24264		1.0575	0.693296		4	5	5	5	0	42.2	18.559	166	16	3	2	1	3
Q91VC3;A2AFK7;E9PV04	Eukaryotic initiation factor 4A-III;Eukaryotic initiation factor 4A-III, N-terminally processed	Eif4a3;Gm8994	>sp|Q91VC3|IF4A3_MOUSE Eukaryotic initiation factor 4A-III OS=Mus musculus GN=Eif4a3 PE=2 SV=3;>tr|A2AFK7|A2AFK7_MOUSE Eukaryotic initiation factor 4A-III (Fragment) OS=Mus musculus GN=Eif4a3 PE=3 SV=1;>tr|E9PV04|E9PV04_MOUSE Protein Gm8994 OS=Mus musculus	21.1308	21.7068	21.5769	20.696	21.234	21.7828	21.1308	21.7068	21.5769	20.696	21.234	21.7828	-8.46458	-8.51287	-8.04964	-8.3622	-6.07883	-6.79519	-1.16106	-1.4994	-0.877544	-1.31557	0.116476	-0.19607	0.259483	-0.233906		0.850662	1.26363		0.691373	0.71428		3	5	5	5	0	13.1	46.839	411	6	0	0	1	2
S4R2U2;Q1RLL3	Copine-9	Cpne9	>tr|S4R2U2|S4R2U2_MOUSE Copine-9 OS=Mus musculus GN=Cpne9 PE=4 SV=1;>sp|Q1RLL3|CPNE9_MOUSE Copine-9 OS=Mus musculus GN=Cpne9 PE=2 SV=1	24.5598	24.3764	24.3568	24.7455	23.879	24.1192	24.5598	24.3764	24.3568	24.7455	23.879	24.1192	-5.03558	-5.84333	-5.26967	-4.3127	-3.43375	-4.45882	2.26794	1.17013	1.90243	2.73393	2.76155	2.1403	0.276177	-0.183093		1.51795	1.31444		0.938894	0.765093		2	1	1	1	0.0046083	32.6	4.7524	46	5	0	1	1	1
P62307	Small nuclear ribonucleoprotein F	Snrpf	>sp|P62307|RUXF_MOUSE Small nuclear ribonucleoprotein F OS=Mus musculus GN=Snrpf PE=2 SV=1	20.3066	20.8317	20.8932	20.4458	20.2128	20.9142	20.3066	20.8317	20.8932	20.4458	20.2128	20.9142	-9.28876	-9.38795	-8.73331	-8.61243	-7.10004	-7.66378	-1.98524	-2.37448	-1.56121	-1.5658	-0.904736	-1.06465	0.213761	-0.152941		1.2966	1.34459		1.21362	0.795246		1	2	2	2	0	24.4	9.7251	86	6	1	1	1	1
P01872;A0A075B5P6;P01872-2;A0A075B6A0	Ig mu chain C region secreted form	Igh-6	>sp|P01872|IGHM_MOUSE Ig mu chain C region OS=Mus musculus GN=Ighm PE=1 SV=2;>tr|A0A075B5P6|A0A075B5P6_MOUSE Ig mu chain C region OS=Mus musculus GN=Ighm PE=4 SV=1;>sp|P01872-2|IGHM_MOUSE Isoform 2 of Ig mu chain C region OS=Mus musculus GN=Ighm;>tr|A0A075	22.9009	23.928	23.4831	23.8739	22.8836	23.1463	22.9009	23.928	23.4831	23.8739	22.8836	23.1463	-6.69449	-6.29174	-6.14342	-5.1843	-4.42918	-5.43173	0.609037	0.721726	1.02869	1.86233	1.76612	1.16739	0.118015	-0.136056		1.77896	1.36148		1.49767	0.812131		4	1	1	1	0	2.2	49.971	454	3	0	0	1	1
Q62523	Zyxin	Zyx	>sp|Q62523|ZYX_MOUSE Zyxin OS=Mus musculus GN=Zyx PE=1 SV=2	19.9068	20.3277	20.2274	20.0676	19.7569	20.2838	19.9068	20.3277	20.2274	20.0676	19.7569	20.2838	-9.68861	-9.89197	-9.39909	-8.99057	-7.5559	-8.29424	-2.38509	-2.8785	-2.22699	-1.94394	-1.3606	-1.69512	0.23285	-0.117879		1.46135	1.37965		1.48544	0.830308		1	2	2	2	0	4.3	60.545	564	5	0	1	1	0
A2AU60;A2AU61;Q64012-2;A2AU62;Q64012	RNA-binding protein Raly	Raly	>tr|A2AU60|A2AU60_MOUSE RNA-binding protein Raly (Fragment) OS=Mus musculus GN=Raly PE=1 SV=1;>tr|A2AU61|A2AU61_MOUSE RNA-binding protein Raly (Fragment) OS=Mus musculus GN=Raly PE=1 SV=1;>sp|Q64012-2|RALY_MOUSE Isoform 1 of RNA-binding protein Raly OS=Mus	19.0563	18.5531	18.6749	18.8865	19.0972	18.0558	19.0563	18.5531	18.6749	18.8865	19.0972	18.0558	-10.5391	-11.6666	-10.9516	-10.1717	-8.21557	-10.5222	-3.23561	-4.65312	-3.77953	-3.12508	-2.02027	-3.92309	0.081872	-0.0815779		0.831532	1.41596		0.557632	0.866609		5	1	1	1	0.0045767	7.8	15.57	141	2	0	0	0	1
Q99M28-2;J3QK23;Q99M28	RNA-binding protein with serine-rich domain 1	Rnps1;Gm9825	>sp|Q99M28-2|RNPS1_MOUSE Isoform 2 of RNA-binding protein with serine-rich domain 1 OS=Mus musculus GN=Rnps1;>tr|J3QK23|J3QK23_MOUSE Uncharacterized protein OS=Mus musculus GN=Gm9825 PE=4 SV=1;>sp|Q99M28|RNPS1_MOUSE RNA-binding protein with serine-rich dom	22.6511	22.7138	22.4088	21.8194	22.6378	23.1155	22.6511	22.7138	22.4088	21.8194	22.6378	23.1155	-6.94428	-7.50589	-7.21767	-7.23883	-4.67503	-5.46247	0.359249	-0.492422	-0.0455685	-0.192203	1.52027	1.13665	0.0595914	-0.0670331		0.857589	1.4305		0.699687	0.881154		3	3	3	3	0	13.8	31.709	282	11	1	2	2	2
P84089;G3UW85;Q9D9P6	Enhancer of rudimentary homolog	Erh	>sp|P84089|ERH_MOUSE Enhancer of rudimentary homolog OS=Mus musculus GN=Erh PE=1 SV=1;>tr|G3UW85|G3UW85_MOUSE Enhancer of rudimentary homolog OS=Mus musculus GN=Erh PE=4 SV=1	25.5653	26.0035	25.6938	25.8804	25.3668	25.8794	25.5653	26.0035	25.6938	25.8804	25.3668	25.8794	-4.03011	-4.21622	-3.93269	-3.1778	-1.946	-2.69858	3.27341	2.79725	3.23941	3.86883	4.2493	3.90054	0.0740412	-0.0453205		1.77279	1.45221	+	2.00154	0.902866		3	7	7	7	0	62.5	12.259	104	52	8	8	7	8
P16045	Galectin-1	Lgals1	>sp|P16045|LEG1_MOUSE Galectin-1 OS=Mus musculus GN=Lgals1 PE=1 SV=3	23.5836	23.7158	23.6271	24.1817	22.8376	23.9232	23.5836	23.7158	23.6271	24.1817	22.8376	23.9232	-6.0118	-6.50394	-5.99938	-4.8765	-4.47525	-4.65484	1.29172	0.509527	1.17272	2.17013	1.72006	1.94428	0.00420385	0.0053126		2.75328	1.50285	+	1.58674	0.953499		1	4	4	4	0	35.6	14.866	135	20	3	4	3	4
Q00PI9	Heterogeneous nuclear ribonucleoprotein U-like protein 2	Hnrnpul2	>sp|Q00PI9|HNRL2_MOUSE Heterogeneous nuclear ribonucleoprotein U-like protein 2 OS=Mus musculus GN=Hnrnpul2 PE=1 SV=2	18.9959	20.0028	19.5728	20.4201	18.1659	20.0099	18.9959	20.0028	19.5728	20.4201	18.1659	20.0099	-10.5995	-10.2169	-10.0536	-8.63812	-9.14685	-8.56809	-3.29595	-3.20345	-2.88154	-1.59149	-2.95155	-1.96897	0.00353247	0.0081234		2.45717	1.50566	+	1.05894	0.95631		1	2	2	2	0	2.7	84.939	745	5	0	1	1	2
P63038;D3Z7J9;D3Z2F2;P63038-2	60 kDa heat shock protein, mitochondrial	Hspd1	>sp|P63038|CH60_MOUSE 60 kDa heat shock protein, mitochondrial OS=Mus musculus GN=Hspd1 PE=1 SV=1;>tr|D3Z7J9|D3Z7J9_MOUSE 60 kDa heat shock protein, mitochondrial (Fragment) OS=Mus musculus GN=Hspd1 PE=1 SV=1;>tr|D3Z2F2|D3Z2F2_MOUSE 60 kDa heat shock prote	20.9412	21.4106	20.7167	20.9533	20.7661	21.396	20.9412	21.4106	20.7167	20.9533	20.7661	21.396	-8.6542	-8.80911	-8.90984	-8.10487	-6.54668	-7.18203	-1.35067	-1.79564	-1.73774	-1.05824	-0.351381	-0.582903	0.0188073	0.0156568		1.52419	1.51319		1.73609	0.963844		4	6	6	6	0	14.5	60.955	573	13	2	1	2	2
P58252	Elongation factor 2	Eef2	>sp|P58252|EF2_MOUSE Elongation factor 2 OS=Mus musculus GN=Eef2 PE=1 SV=2	NaN	18.7637	18.963	18.574	17.5862	18.6976	17.3305	18.7637	18.963	18.574	17.5862	18.6976	-12.5144	-11.456	-10.6635	-10.4842	-9.72658	-9.88042	-4.09274	-4.44256	-3.49141	-3.43753	-3.53127	-3.2813	0.0361223	-0.066445		1.21855	1.51425		0.965858	0.5922		1	2	2	2	0	2.2	95.313	858	1	0	0	0	1
Q9Z1Q5	Chloride intracellular channel protein 1	Clic1	>sp|Q9Z1Q5|CLIC1_MOUSE Chloride intracellular channel protein 1 OS=Mus musculus GN=Clic1 PE=1 SV=3	18.7669	19.4714	18.9322	19.7261	18.1891	19.3229	18.7669	19.4714	18.9322	19.7261	18.1891	19.3229	-10.8285	-10.7483	-10.6943	-9.33215	-9.12369	-9.2551	-3.525	-3.73482	-3.52217	-2.28552	-2.92839	-2.65598	0.0147064	0.0225118		4.51973	1.52004	+	2.08636	0.970699		1	1	1	1	0	7.5	27.013	241	3	0	0	1	1
A2AG41;Q99JB2	Stomatin-like protein 2, mitochondrial	Stoml2	>tr|A2AG41|A2AG41_MOUSE Stomatin-like protein 2, mitochondrial (Fragment) OS=Mus musculus GN=Stoml2 PE=1 SV=4;>sp|Q99JB2|STML2_MOUSE Stomatin-like protein 2, mitochondrial OS=Mus musculus GN=Stoml2 PE=1 SV=1	NaN	18.6206	18.201	NaN	NaN	NaN	17.41	18.6206	18.201	16.5183	15.9529	16.4776	-11.6647	-11.5991	-11.4255	-10.5251	-9.4863	-10.1115	-5.19471	-4.5856	-4.25341	-4.51028	-4.2505	-4.53096	1.93709	-1.76094	+	2.09647	1.52213	+	0.354754	0.247328		2	1	1	1	0	8	23.976	212	1	0	1	0	0
Q61937;Q5SQB0;Q9DAY9;E9Q5T3;Q5SQB5	Nucleophosmin	Npm1;Gm5611	>sp|Q61937|NPM_MOUSE Nucleophosmin OS=Mus musculus GN=Npm1 PE=1 SV=1;>tr|Q5SQB0|Q5SQB0_MOUSE Nucleophosmin OS=Mus musculus GN=Npm1 PE=1 SV=1;>tr|Q9DAY9|Q9DAY9_MOUSE Nucleophosmin OS=Mus musculus GN=Npm1 PE=1 SV=1;>tr|E9Q5T3|E9Q5T3_MOUSE Uncharacterized pro	22.9345	24.3805	22.8932	23.2922	23.1708	23.9214	22.9345	24.3805	22.8932	23.2922	23.1708	23.9214	-6.66089	-5.83917	-6.73333	-5.76599	-4.14197	-4.65657	0.64263	1.1743	0.438774	1.28064	2.05333	1.94256	0.0367652	0.0587546		1.30569	1.55629		1.43641	1.00694		5	12	12	12	0	42.8	32.56	292	41	4	11	4	5
P18527;P18528;J3QNN6;P01804;P01803;P01800;P01799;P01798;P01797;P01796;P01802;P01801;A0A075B5Q6;P18530;P18529;P18526;P18525;P18524;A0A075B5R1;A0A075B5Q4;A0A075B5Q2;A0A075B5Q0;A0A075B5P9;A0A075B5T2;A0A075B5R3;A0A075B5T3;A0A075B5R2;A0A075B5S5;P01783;P84751	Ig heavy chain V region 914;Ig heavy chain V region 6.96;Ig heavy chain V-III region HPC76;Ig heavy chain V region AMPC1;Ig heavy chain V-III region T957;Ig heavy chain V-III region ABE-47N;Ig heavy chain V-III region E109;Ig heavy chain V-III region U61;Ig heavy chain V-III region A4;Ig heavy chain V-III region W3082;Ig heavy chain V-III region J606;Ig heavy chain V region 7-39;Ig heavy chain V …	Ighv6-4	>sp|P18527|HVM56_MOUSE Ig heavy chain V region 914 OS=Mus musculus PE=1 SV=1;>sp|P18528|HVM57_MOUSE Ig heavy chain V region 6.96 OS=Mus musculus PE=4 SV=1;>tr|J3QNN6|J3QNN6_MOUSE Protein Ighv6-4 OS=Mus musculus GN=Ighv6-4 PE=4 SV=1;>sp|P01804|HVM35_MOUSE I	20.7744	21.7128	21.4915	21.4666	21.3812	21.3812	20.7744	21.7128	21.4915	21.4666	21.3812	21.3812	-8.82097	-8.50694	-8.135	-7.59162	-5.93159	-7.19679	-1.51745	-1.49347	-0.962898	-0.544994	0.26371	-0.59767	0.105687	0.0834344		1.37094	1.58097		1.44268	1.03162		30	1	1	1	0.0090293	7.2	10.661	97	5	0	1	1	1
Q8BL97-3;Q8BL97-4;Q8BL97-2;Q8BL97	Serine/arginine-rich splicing factor 7	Srsf7	>sp|Q8BL97-3|SRSF7_MOUSE Isoform 3 of Serine/arginine-rich splicing factor 7 OS=Mus musculus GN=Srsf7;>sp|Q8BL97-4|SRSF7_MOUSE Isoform 4 of Serine/arginine-rich splicing factor 7 OS=Mus musculus GN=Srsf7;>sp|Q8BL97-2|SRSF7_MOUSE Isoform 2 of Serine/arginin	23.6892	24.248	23.8699	23.9447	23.4897	24.6299	23.6892	24.248	23.8699	23.9447	23.4897	24.6299	-5.90617	-5.9717	-5.75655	-5.11353	-3.82309	-3.9481	1.39736	1.04177	1.41555	1.9331	2.37222	2.65102	0.0818626	0.0856997		1.72174	1.58323	+	1.88971	1.03389		4	5	5	5	0	37.6	17.89	157	25	4	5	4	4
P84104-2;P84104;A2A4X6	Serine/arginine-rich splicing factor 3	Srsf3	>sp|P84104-2|SRSF3_MOUSE Isoform Short of Serine/arginine-rich splicing factor 3 OS=Mus musculus GN=Srsf3;>sp|P84104|SRSF3_MOUSE Serine/arginine-rich splicing factor 3 OS=Mus musculus GN=Srsf3 PE=1 SV=1	23.4079	23.5439	23.3407	23.2799	23.4506	23.8267	23.4079	23.5439	23.3407	23.2799	23.4506	23.8267	-6.18745	-6.67578	-6.28581	-5.77826	-3.86219	-4.75132	1.11607	0.337688	0.88629	1.26837	2.33311	1.8478	0.196937	0.0882231		1.29633	1.58576		1.26403	1.03641		3	6	6	6	0	41.9	14.203	124	15	2	2	3	2
P16858;S4R257;S4R1W1;D3YYI5;D3Z0Z9;S4R2G5;Q64467;V9GXA7;V9GX06	Glyceraldehyde-3-phosphate dehydrogenase	Gapdh;Gm7293;Gm5069	>sp|P16858|G3P_MOUSE Glyceraldehyde-3-phosphate dehydrogenase OS=Mus musculus GN=Gapdh PE=1 SV=2;>tr|S4R257|S4R257_MOUSE Glyceraldehyde-3-phosphate dehydrogenase (Fragment) OS=Mus musculus GN=Gapdh PE=3 SV=1;>tr|S4R1W1|S4R1W1_MOUSE Glyceraldehyde-3-phospha	23.8634	24.3582	24.2188	24.6531	23.7653	24.304	23.8634	24.3582	24.2188	24.6531	23.7653	24.304	-5.73205	-5.86146	-5.40775	-4.40515	-3.54753	-4.27397	1.57147	1.152	1.76435	2.64148	2.64777	2.32516	0.114834	0.0940081		2.22279	1.59154	+	2.11549	1.0422		9	7	7	7	0	33	35.81	333	32	5	4	6	6
P07091;D3YUT9	Protein S100-A4	S100a4	>sp|P07091|S10A4_MOUSE Protein S100-A4 OS=Mus musculus GN=S100a4 PE=1 SV=1;>tr|D3YUT9|D3YUT9_MOUSE Protein S100 OS=Mus musculus GN=S100a4 PE=3 SV=1	22.6609	22.7461	21.055	22.9777	20.771	23.0164	22.6609	22.7461	21.055	22.9777	20.771	23.0164	-6.93454	-7.47362	-8.57153	-6.08052	-6.54184	-5.56157	0.368984	-0.460154	-1.39943	0.966105	-0.346535	1.03755	0.0370834	0.101054		1.33844	1.59859		0.703156	1.04924		2	5	5	5	0	30.7	11.721	101	18	3	5	1	4
Q8BTI8-3;Q8BTI8;Q8BTI8-2	Serine/arginine repetitive matrix protein 2	Srrm2	>sp|Q8BTI8-3|SRRM2_MOUSE Isoform 3 of Serine/arginine repetitive matrix protein 2 OS=Mus musculus GN=Srrm2;>sp|Q8BTI8|SRRM2_MOUSE Serine/arginine repetitive matrix protein 2 OS=Mus musculus GN=Srrm2 PE=1 SV=3;>sp|Q8BTI8-2|SRRM2_MOUSE Isoform 2 of Serine/ar	25.5638	25.8077	25.4349	25.622	25.4553	26.0349	25.5638	25.8077	25.4349	25.622	25.4553	26.0349	-4.03159	-4.41201	-4.19165	-3.43624	-1.85751	-2.54314	3.27193	2.60146	2.98046	3.61039	4.33779	4.05598	0.191358	0.101915		1.56495	1.59945	+	1.66431	1.0501		3	25	25	25	0	13.8	285.15	2603	105	16	14	13	17
Q921F2	TAR DNA-binding protein 43	Tardbp	>sp|Q921F2|TADBP_MOUSE TAR DNA-binding protein 43 OS=Mus musculus GN=Tardbp PE=1 SV=1	19.1771	19.5988	19.0221	20.0608	19.0347	19.1114	19.1771	19.5988	19.0221	20.0608	19.0347	19.1114	-10.4183	-10.6209	-10.6044	-8.99742	-8.27808	-9.46664	-3.11481	-3.60742	-3.43228	-1.95078	-2.08277	-2.86752	0.134996	0.136288		2.01358	1.63382	+	1.55811	1.08448		1	1	1	1	0	4.3	44.547	414	1	0	0	0	0
G3UXT7;Q8CFQ9;P56959	RNA-binding protein FUS	Fus	>tr|G3UXT7|G3UXT7_MOUSE RNA-binding protein FUS (Fragment) OS=Mus musculus GN=Fus PE=4 SV=1;>tr|Q8CFQ9|Q8CFQ9_MOUSE Fusion, derived from t(1216) malignant liposarcoma (Human) OS=Mus musculus GN=Fus PE=2 SV=1;>sp|P56959|FUS_MOUSE RNA-binding protein FUS OS=	NaN	18.4447	19.2123	21.4876	NaN	NaN	17.561	18.4447	19.2123	21.4876	16.3186	16.3155	-13.0683	-11.775	-10.4142	-7.57057	-11.2293	-11.4865	-4.69515	-4.76156	-3.24214	-0.523939	-5.22628	-3.83867	0.0715632	-0.36539		0.487894	1.65707		0.282027	1.03665		3	2	2	2	0.0046838	25.4	13.897	130	1	0	0	0	1
O35326;Q9D8S5;S4R2G3	Serine/arginine-rich splicing factor 5	Srsf5	>sp|O35326|SRSF5_MOUSE Serine/arginine-rich splicing factor 5 OS=Mus musculus GN=Srsf5 PE=1 SV=2;>tr|Q9D8S5|Q9D8S5_MOUSE MCG7614, isoform CRA_c OS=Mus musculus GN=Srsf5 PE=1 SV=1	21.9942	22.6868	21.817	22.1016	22.3251	22.5725	21.9942	22.6868	21.817	22.1016	22.3251	22.5725	-7.60119	-7.53288	-7.80947	-6.95661	-4.98768	-6.00551	-0.297667	-0.519413	-0.637373	0.0900192	1.20762	0.593613	0.21808	0.167049		1.35417	1.66458	+	1.52307	1.11524		3	7	6	6	0	26.4	30.891	269	18	2	3	1	2
Q6ZWY9;Q64478;P10853;Q8CGP2;Q64525;Q64475;P10854;Q8CBB6;Q8CGP2-2;Q9D2U9;Q8CGP0;P70696;G3X9D5	Histone H2B type 1-C/E/G;Histone H2B type 1-H;Histone H2B type 1-F/J/L;Histone H2B type 1-P;Histone H2B type 2-B;Histone H2B type 1-B;Histone H2B type 1-M;Histone H2B;Histone H2B type 3-A;Histone H2B type 3-B;Histone H2B type 1-A	Hist1h2bc;Hist1h2bh;Hist1h2bf;Hist1h2bp;Hist2h2bb;Hist1h2bb;Hist1h2bm;Gm13646;Hist3h2ba;Hist3h2bb;Hist1h2ba	>sp|Q6ZWY9|H2B1C_MOUSE Histone H2B type 1-C/E/G OS=Mus musculus GN=Hist1h2bc PE=1 SV=3;>sp|Q64478|H2B1H_MOUSE Histone H2B type 1-H OS=Mus musculus GN=Hist1h2bh PE=1 SV=3;>sp|P10853|H2B1F_MOUSE Histone H2B type 1-F/J/L OS=Mus musculus GN=Hist1h2bf PE=1 SV=2	25.6769	26.64	26.854	26.1772	26.314	27.2402	25.6769	26.64	26.854	26.1772	26.314	27.2402	-3.91851	-3.57967	-2.7725	-2.881	-0.998824	-1.33782	3.38501	3.4338	4.39961	4.16563	5.19648	5.2613	0.140429	0.18681		1.17915	1.68434		1.10067	1.135		13	12	12	1	0	73	13.906	126	67	9	10	11	9
P09405	Nucleolin	Ncl	>sp|P09405|NUCL_MOUSE Nucleolin OS=Mus musculus GN=Ncl PE=1 SV=2	20.5636	22.141	20.8278	21.3539	21.0606	21.7279	20.5636	22.141	20.8278	21.3539	21.0606	21.7279	-9.03175	-8.07874	-8.7987	-7.70434	-6.25215	-6.85013	-1.72823	-1.06527	-1.6266	-0.657715	-0.0568447	-0.251003	0.143845	0.203325		1.53874	1.70086	+	1.87654	1.15151		1	4	4	4	0	7.6	76.722	707	13	0	2	2	2
Q922K7;E9QN31	Putative ribosomal RNA methyltransferase NOP2	Nop2	>sp|Q922K7|NOP2_MOUSE Probable 28S rRNA (cytosine-C(5))-methyltransferase OS=Mus musculus GN=Nop2 PE=1 SV=1;>tr|E9QN31|E9QN31_MOUSE Putative ribosomal RNA methyltransferase NOP2 OS=Mus musculus GN=Nop2 PE=4 SV=1	18.9794	20.8241	20.2784	20.3163	19.7093	20.6784	18.9794	20.8241	20.2784	20.3163	19.7093	20.6784	-10.616	-9.39562	-9.34806	-8.74192	-7.60355	-7.8996	-3.31246	-2.38216	-2.17596	-1.69529	-1.40824	-1.30048	0.123038	0.207335		1.47214	1.70487	+	1.45464	1.15552		2	2	2	2	0	3.7	86.751	793	5	0	1	0	1
Q8CGP6;Q8R1M2;Q8CGP4;Q8CGP7;Q8CGP5;Q8BFU2;P22752	Histone H2A type 1-H;Histone H2A.J;Histone H2A;Histone H2A type 1-K;Histone H2A type 1-F;Histone H2A type 3;Histone H2A type 1	Hist1h2ah;H2afj;Hist1h2aa;Hist1h2ak;Hist1h2af;Hist3h2a;Hist1h2ab	>sp|Q8CGP6|H2A1H_MOUSE Histone H2A type 1-H OS=Mus musculus GN=Hist1h2ah PE=1 SV=3;>sp|Q8R1M2|H2AJ_MOUSE Histone H2A.J OS=Mus musculus GN=H2afj PE=1 SV=1;>tr|Q8CGP4|Q8CGP4_MOUSE Histone H2A OS=Mus musculus GN=Hist1h2aa PE=2 SV=1;>sp|Q8CGP7|H2A1K_MOUSE Hist	25.9413	26.9147	25.9161	26.6109	26.2757	26.5472	25.9413	26.9147	25.9161	26.6109	26.2757	26.5472	-3.6541	-3.30502	-3.71043	-2.44729	-1.0371	-2.03084	3.64942	3.70845	3.46167	4.59934	5.15821	4.56828	0.254338	0.220579		1.76719	1.71811	+	2.32528	1.16877		7	6	6	2	0	35.9	13.95	128	57	9	12	9	7
Q6P5H2;Q6P5H2-2	Nestin	Nes	>sp|Q6P5H2|NEST_MOUSE Nestin OS=Mus musculus GN=Nes PE=1 SV=1;>sp|Q6P5H2-2|NEST_MOUSE Isoform 2 of Nestin OS=Mus musculus GN=Nes	26.6682	27.4166	26.9596	27.9618	26.2455	27.5149	26.6682	27.4166	26.9596	27.9618	26.2455	27.5149	-2.92723	-2.80311	-2.66691	-1.09641	-1.06733	-1.06305	4.3763	4.21036	4.50519	5.95022	5.12797	5.53607	0.150948	0.225954		4.65212	1.72349	+	2.01654	1.17414		2	49	49	49	0	30.8	207.12	1864	266	33	37	37	63
Q9Z204-4;Q9Z204-3;Q9Z204-2;Q9Z204-5;Q9Z204;E9Q786;Q8BTF8	Heterogeneous nuclear ribonucleoproteins C1/C2	Hnrnpc	>sp|Q9Z204-4|HNRPC_MOUSE Isoform 4 of Heterogeneous nuclear ribonucleoproteins C1/C2 OS=Mus musculus GN=Hnrnpc;>sp|Q9Z204-3|HNRPC_MOUSE Isoform 3 of Heterogeneous nuclear ribonucleoproteins C1/C2 OS=Mus musculus GN=Hnrnpc;>sp|Q9Z204-2|HNRPC_MOUSE Isoform C	23.6342	24.504	23.8096	24.1598	23.9696	24.519	23.6342	24.504	23.8096	24.1598	23.9696	24.519	-5.96117	-5.71573	-5.81689	-4.89835	-3.34323	-4.05901	1.34235	1.29774	1.35521	2.14828	2.85207	2.54012	0.30633	0.233534		1.72057	1.73107	+	2.35242	1.18172		7	6	6	6	0	22.9	32.223	292	35	4	6	5	6
Q9JIK5	Nucleolar RNA helicase 2	Ddx21	>sp|Q9JIK5|DDX21_MOUSE Nucleolar RNA helicase 2 OS=Mus musculus GN=Ddx21 PE=1 SV=3	20.711	20.809	20.904	20.6782	20.8925	21.6618	20.711	20.809	20.904	20.6782	20.8925	21.6618	-8.88436	-9.4107	-8.72246	-8.37997	-6.42035	-6.91625	-1.58084	-2.39723	-1.55036	-1.33335	-0.225048	-0.317125	0.371431	0.26945		1.32577	1.76698	+	1.26796	1.21764		1	4	4	4	0	7.4	93.55	851	6	0	1	1	1
D3Z7F0;P16125	L-lactate dehydrogenase;L-lactate dehydrogenase B chain	Ldhb	>tr|D3Z7F0|D3Z7F0_MOUSE L-lactate dehydrogenase (Fragment) OS=Mus musculus GN=Ldhb PE=3 SV=1;>sp|P16125|LDHB_MOUSE L-lactate dehydrogenase B chain OS=Mus musculus GN=Ldhb PE=1 SV=2	NaN	19.8175	NaN	19.4934	19.7941	NaN	15.6081	19.8175	16.7747	19.4934	19.7941	17.375	-11.4858	-10.4022	-11.2288	-9.56484	-7.51874	-10.6896	-3.39	-3.38871	-3.30099	-2.51821	-1.32343	-4.87229	0.433966	1.48736		0.840059	1.78121		0.164313	0.455257		2	1	1	1	0	7.6	21.444	198	1	0	0	0	0
Q9QX47-2;Q9QX47-4;H9KV01;H9KV15;Q9QX47-3;Q9QX47;H9KV00;H9KV02	Protein SON	Son	>sp|Q9QX47-2|SON_MOUSE Isoform 2 of Protein SON OS=Mus musculus GN=Son;>sp|Q9QX47-4|SON_MOUSE Isoform 4 of Protein SON OS=Mus musculus GN=Son;>tr|H9KV01|H9KV01_MOUSE Protein SON OS=Mus musculus GN=Son PE=1 SV=1;>tr|H9KV15|H9KV15_MOUSE Protein SON OS=Mus mu	20.4596	22.0661	20.8914	21.024	21.3177	21.9377	20.4596	22.0661	20.8914	21.024	21.3177	21.9377	-9.13576	-8.15365	-8.73509	-8.03415	-5.99514	-6.64028	-1.83224	-1.14018	-1.56299	-0.987524	0.200163	-0.0411549	0.201302	0.287442		1.25822	1.78498	+	1.39	1.23563		8	3	3	3	0	3	230.02	2126	9	0	2	1	2
Q9CSN1	SNW domain-containing protein 1	Snw1	>sp|Q9CSN1|SNW1_MOUSE SNW domain-containing protein 1 OS=Mus musculus GN=Snw1 PE=1 SV=3	21.4242	21.6627	20.9446	21.4981	21.604	21.9201	21.4242	21.6627	20.9446	21.4981	21.604	21.9201	-8.17121	-8.55699	-8.68186	-7.56006	-5.70876	-6.65787	-0.867685	-1.54352	-1.50976	-0.51343	0.48654	-0.0587521	0.600332	0.330256		1.51837	1.82779	+	1.61178	1.27844		1	6	6	6	0	12.5	61.475	536	13	1	0	1	2
Q9D0T1	NHP2-like protein 1;NHP2-like protein 1, N-terminally processed	Nhp2l1	>sp|Q9D0T1|NH2L1_MOUSE NHP2-like protein 1 OS=Mus musculus GN=Nhp2l1 PE=1 SV=4	18.9913	20.0618	19.749	20.3271	19.3511	20.1391	18.9913	20.0618	19.749	20.3271	19.3511	20.1391	-10.6041	-10.1579	-9.87755	-8.73113	-7.96169	-8.43891	-3.30054	-3.14439	-2.70545	-1.6845	-1.76639	-1.83979	0.31757	0.338379		2.39901	1.83591	+	2.66003	1.28657		1	1	1	1	0	9.4	14.173	128	4	0	0	1	1
F8WI22;Q8K019-3;Q8K019-2;Q8K019	Bcl-2-associated transcription factor 1	Bclaf1	>tr|F8WI22|F8WI22_MOUSE Bcl-2-associated transcription factor 1 OS=Mus musculus GN=Bclaf1 PE=1 SV=1;>sp|Q8K019-3|BCLF1_MOUSE Isoform 3 of Bcl-2-associated transcription factor 1 OS=Mus musculus GN=Bclaf1;>sp|Q8K019-2|BCLF1_MOUSE Isoform 2 of Bcl-2-associat	23.0295	23.377	23.2266	23.4122	23.2037	24.1111	23.0295	23.377	23.2266	23.4122	23.2037	24.1111	-6.56595	-6.84267	-6.39986	-5.64598	-4.1091	-4.46692	0.737574	0.170799	0.772245	1.40065	2.0862	2.1322	0.552475	0.364625		1.74268	1.86216	+	1.89209	1.31281		4	13	13	13	0	16	100.28	870	37	3	4	2	6
Q569Z6;Q8BZN7;F6YSQ2;F6YH92	Thyroid hormone receptor-associated protein 3	Thrap3	>sp|Q569Z6|TR150_MOUSE Thyroid hormone receptor-associated protein 3 OS=Mus musculus GN=Thrap3 PE=1 SV=1;>tr|Q8BZN7|Q8BZN7_MOUSE Thyroid hormone receptor-associated protein 3 OS=Mus musculus GN=Thrap3 PE=1 SV=1	23.3312	24.2913	23.4887	23.6507	23.9801	24.591	23.3312	24.2913	23.4887	23.6507	23.9801	24.591	-6.26425	-5.9284	-6.13777	-5.40745	-3.33265	-3.98702	1.03927	1.08507	1.03433	1.63918	2.86266	2.6121	0.384424	0.370234		1.40355	1.86777	+	1.61563	1.31842		4	9	9	9	0	11.5	108.18	951	30	3	3	3	5
P62806	Histone H4	Hist1h4a	>sp|P62806|H4_MOUSE Histone H4 OS=Mus musculus GN=Hist1h4a PE=1 SV=2	26.6554	27.8964	26.9292	27.521	27.0814	28.0097	26.6554	27.8964	26.9292	27.521	27.0814	28.0097	-2.94	-2.32333	-2.6973	-1.53717	-0.231383	-0.56828	4.36352	4.69014	4.4748	5.50946	5.96392	6.03084	0.336918	0.377066		1.9166	1.8746	+	2.65522	1.32525		1	14	14	14	0	69.9	11.367	103	80	10	11	11	11
Q8CGP1;Q64524	Histone H2B type 1-K;Histone H2B type 2-E	Hist1h2bk;Hist2h2be	>sp|Q8CGP1|H2B1K_MOUSE Histone H2B type 1-K OS=Mus musculus GN=Hist1h2bk PE=1 SV=3;>sp|Q64524|H2B2E_MOUSE Histone H2B type 2-E OS=Mus musculus GN=Hist2h2be PE=1 SV=3	NaN	NaN	NaN	17.1094	18.1813	18.828	16.9465	17.5761	18.2826	17.1094	18.1813	18.828	-12.0707	-12.6175	-11.7866	-11.9488	-9.13153	-9.75004	-4.91713	-6.14979	-4.7576	-4.90215	-2.93623	-3.15092	0.278269	0.437805		0.99253	1.8815		0.991377	1.61174		2	12	1	1	0	73	13.92	126	2	0	0	0	0
Q3TWW8		Srsf6	>sp|Q3TWW8|SRSF6_MOUSE Serine/arginine-rich splicing factor 6 OS=Mus musculus GN=Srsf6 PE=2 SV=1	24.0854	24.4026	24.2674	24.5741	24.471	24.9082	24.0854	24.4026	24.2674	24.5741	24.471	24.9082	-5.51002	-5.81714	-5.35915	-4.48405	-2.84176	-3.66975	1.7935	1.19633	1.81295	2.56258	3.35354	2.92937	1.16789	0.399385		1.73701	1.89692	+	1.93705	1.34757		1	11	11	9	0	28.9	39.025	339	41	3	6	5	8
Q9CRB2	H/ACA ribonucleoprotein complex subunit 2	Nhp2	>sp|Q9CRB2|NHP2_MOUSE H/ACA ribonucleoprotein complex subunit 2 OS=Mus musculus GN=Nhp2 PE=2 SV=1	NaN	19.2156	17.8798	18.8358	18.0357	19.1484	17.3124	19.2156	17.8798	18.8358	18.0357	19.1484	-12.0133	-11.0041	-11.7467	-10.2224	-9.27706	-9.42957	-4.58232	-3.9906	-4.57459	-3.17573	-3.08175	-2.83045	0.339551	0.537385		2.00612	1.94501	+	2.44025	1.35319		1	1	1	1	0.0046404	11.1	17.247	153	2	0	0	0	1
P19253;E9Q5A0	60S ribosomal protein L13a	Rpl13a	>sp|P19253|RL13A_MOUSE 60S ribosomal protein L13a OS=Mus musculus GN=Rpl13a PE=1 SV=4;>tr|E9Q5A0|E9Q5A0_MOUSE 60S ribosomal protein L13a OS=Mus musculus GN=Rpl13a PE=3 SV=1	17.3367	22.6873	21.3732	20.9697	20.1422	21.7577	17.3367	22.6873	21.3732	20.9697	20.1422	21.7577	-12.2587	-7.53239	-8.25334	-8.08855	-7.17059	-6.82028	-4.95514	-0.518921	-1.08124	-1.04192	-0.975292	-0.221157	0.105565	0.490793		0.584369	1.98833		0.43423	1.43898		2	2	2	2	0	9.4	23.464	203	5	0	2	1	0
E0CXU3;Q91VE6-2;Q91VE6	MKI67 FHA domain-interacting nucleolar phosphoprotein	Mki67ip	>tr|E0CXU3|E0CXU3_MOUSE MKI67 FHA domain-interacting nucleolar phosphoprotein (Fragment) OS=Mus musculus GN=Nifk PE=4 SV=1;>sp|Q91VE6-2|MK67I_MOUSE Isoform 2 of MKI67 FHA domain-interacting nucleolar phosphoprotein OS=Mus musculus GN=Nifk;>sp|Q91VE6|MK67I_	18.4126	19.7077	19.0273	19.7178	19.1291	19.7751	18.4126	19.7077	19.0273	19.7178	19.1291	19.7751	-11.1828	-10.512	-10.5992	-9.34044	-8.18369	-8.80288	-3.8793	-3.49854	-3.42706	-2.29381	-1.98839	-2.20376	0.502953	0.491459		2.13629	1.98899	+	3.00137	1.43965	+	3	1	1	1	0	13.9	11.804	101	5	0	1	1	1
D3YZJ1;Q64337-2;Q64337	Sequestosome-1	Sqstm1	>tr|D3YZJ1|D3YZJ1_MOUSE Sequestosome-1 OS=Mus musculus GN=Sqstm1 PE=1 SV=1;>sp|Q64337-2|SQSTM_MOUSE Isoform 2 of Sequestosome-1 OS=Mus musculus GN=Sqstm1;>sp|Q64337|SQSTM_MOUSE Sequestosome-1 OS=Mus musculus GN=Sqstm1 PE=1 SV=1	17.7406	19.5063	NaN	19.0267	18.6575	19.464	17.7406	19.5063	17.705	19.0267	18.6575	19.464	-11.8548	-10.7134	-11.3994	-10.0314	-8.65531	-9.11405	-4.55124	-3.69989	-5.02236	-2.98482	-2.46001	-2.51492	0.500886	0.73209		1.7666	2.05558	+	1.86489	1.77125	+	3	1	1	1	0	2.9	41.683	382	1	0	0	0	0
Q6PDM2;H7BX95;Q6PDM2-3;Q6PDM2-2;F7AI47;F6QXN3;Q9D0B0	Serine/arginine-rich splicing factor 1	Srsf1	>sp|Q6PDM2|SRSF1_MOUSE Serine/arginine-rich splicing factor 1 OS=Mus musculus GN=Srsf1 PE=1 SV=3;>tr|H7BX95|H7BX95_MOUSE Serine/arginine-rich-splicing factor 1 OS=Mus musculus GN=Srsf1 PE=1 SV=1;>sp|Q6PDM2-3|SRSF1_MOUSE Isoform 3 of Serine/arginine-rich sp	23.5736	24.4422	23.7503	24.314	24.4094	24.7709	23.5736	24.4422	23.7503	24.314	24.4094	24.7709	-6.02182	-5.77749	-5.87618	-4.74417	-2.90336	-3.80708	1.2817	1.23598	1.29592	2.30246	3.29194	2.79205	0.897501	0.576095		1.74403	2.07363	+	2.22309	1.52428	+	7	12	12	12	0	57.3	27.744	248	48	3	7	7	6
O35691;Q3TUQ5	Pinin	Pnn	>sp|O35691|PININ_MOUSE Pinin OS=Mus musculus GN=Pnn PE=1 SV=4;>tr|Q3TUQ5|Q3TUQ5_MOUSE Pinin OS=Mus musculus GN=Pnn PE=1 SV=1	19.09	20.3851	20.7799	20.5025	20.4034	21.0786	19.09	20.3851	20.7799	20.5025	20.4034	21.0786	-10.5054	-9.83459	-8.84661	-8.55568	-6.90937	-7.49939	-3.20184	-2.82112	-1.67451	-1.50905	-0.714066	-0.900263	0.449381	0.576511		1.41771	2.07404	+	1.37425	1.5247		2	3	3	3	0	4	82.435	725	8	0	1	1	2
P62996;F8WJG3;P62996-2	Transformer-2 protein homolog beta	Tra2b	>sp|P62996|TRA2B_MOUSE Transformer-2 protein homolog beta OS=Mus musculus GN=Tra2b PE=2 SV=1;>tr|F8WJG3|F8WJG3_MOUSE Transformer-2 protein homolog beta OS=Mus musculus GN=Tra2b PE=4 SV=1	22.5872	23.5236	22.8336	23.3663	23.3803	23.9347	22.5872	23.5236	22.8336	23.3663	23.3803	23.9347	-7.00823	-6.69609	-6.79286	-5.69194	-3.93246	-4.64328	0.295296	0.317375	0.379244	1.35469	2.26284	1.95584	0.793342	0.578967		1.79191	2.0765	+	2.32981	1.52715	+	3	10	10	9	0	35.8	33.665	288	31	2	3	2	5
A2AR02;A2AR01	Peptidyl-prolyl cis-trans isomerase G	Ppig	>sp|A2AR02|PPIG_MOUSE Peptidyl-prolyl cis-trans isomerase G OS=Mus musculus GN=Ppig PE=2 SV=1;>tr|A2AR01|A2AR01_MOUSE Peptidyl-prolyl cis-trans isomerase (Fragment) OS=Mus musculus GN=Ppig PE=3 SV=1	16.7707	17.8927	17.6675	17.6223	18.2464	18.204	16.7707	17.8927	17.6675	17.6223	18.2464	18.204	-12.8247	-12.327	-11.959	-11.4359	-9.06638	-10.374	-5.52119	-5.31356	-4.78686	-4.38929	-2.87108	-3.77483	0.661803	0.580613		1.33258	2.07815	+	1.44383	1.5288		2	2	2	2	0	2.1	88.324	752	3	1	0	0	0
Q9CQW9	Interferon-induced transmembrane protein 3	Ifitm3	>sp|Q9CQW9|IFM3_MOUSE Interferon-induced transmembrane protein 3 OS=Mus musculus GN=Ifitm3 PE=1 SV=1	18.6518	NaN	19.0967	19.9603	18.6322	19.5655	18.6518	18.1039	19.0967	19.9603	18.6322	19.5655	-10.9436	-11.5704	-10.5298	-9.09792	-8.68061	-9.01253	-3.64008	-4.58147	-3.35768	-2.05129	-2.48531	-2.4134	0.721423	0.768496		2.5018	2.08424	+	1.7635	1.54308		1	1	1	1	0	14.6	14.954	137	2	0	0	0	1
Q3TFP0;Q9R0U0-3;Q9R0U0-2;Q9R0U0;A3KG57	Serine/arginine-rich splicing factor 10	Srsf10	>tr|Q3TFP0|Q3TFP0_MOUSE Serine/arginine-rich-splicing factor 10 OS=Mus musculus GN=Srsf10 PE=1 SV=1;>sp|Q9R0U0-3|SRS10_MOUSE Isoform 3 of Serine/arginine-rich splicing factor 10 OS=Mus musculus GN=Srsf10;>sp|Q9R0U0-2|SRS10_MOUSE Isoform 2 of Serine/arginin	20.8006	21.0871	21.052	20.0382	22.4581	22.2563	20.8006	21.0871	21.052	20.0382	22.4581	22.2563	-8.79483	-9.13258	-8.57451	-9.02002	-4.85471	-6.32174	-1.4913	-2.11911	-1.40241	-1.97338	1.34059	0.277386	0.316978	0.604285		0.788302	2.10182		0.706766	1.55247		5	5	5	5	0	29.1	22.135	182	5	0	1	0	0
P84228;P68433;F8WI35;P84244;P02301;E0CZ27;E0CYR7;E0CYN1	Histone H3.2;Histone H3.1;Histone H3;Histone H3.3;Histone H3.3C	Hist1h3b;Hist1h3a;H3f3a;H3f3c	>sp|P84228|H32_MOUSE Histone H3.2 OS=Mus musculus GN=Hist1h3b PE=1 SV=2;>sp|P68433|H31_MOUSE Histone H3.1 OS=Mus musculus GN=Hist1h3a PE=1 SV=2;>tr|F8WI35|F8WI35_MOUSE Histone H3 OS=Mus musculus GN=H3f3a PE=3 SV=1;>sp|P84244|H33_MOUSE Histone H3.3 OS=Mus m	25.7334	27.8088	27.1659	27.4478	27.1319	27.9524	25.7334	27.8088	27.1659	27.4478	27.1319	27.9524	-3.86205	-2.41094	-2.46064	-1.61038	-0.180872	-0.625619	3.44147	4.60253	4.71146	5.43625	6.01443	5.9735	0.389417	0.608053		1.52797	2.10559	+	1.59643	1.55624		8	9	9	9	0	42.6	15.388	136	46	3	8	6	10
Q6PFR5;E9QP00	Transformer-2 protein homolog alpha	Tra2a	>sp|Q6PFR5|TRA2A_MOUSE Transformer-2 protein homolog alpha OS=Mus musculus GN=Tra2a PE=1 SV=1;>tr|E9QP00|E9QP00_MOUSE Transformer-2 protein homolog alpha OS=Mus musculus GN=Tra2a PE=1 SV=1	21.1174	21.9034	21.4803	21.8398	22.0574	22.5413	21.1174	21.9034	21.4803	21.8398	22.0574	22.5413	-8.47803	-8.31628	-8.14625	-7.21843	-5.25538	-6.03675	-1.1745	-1.30282	-0.974148	-0.171802	0.93992	0.562374	0.984451	0.6458		1.68289	2.14333	+	2.02684	1.59399	+	2	4	3	3	0	15.3	32.316	281	7	0	1	0	1
Q07797	Galectin-3-binding protein	Lgals3bp	>sp|Q07797|LG3BP_MOUSE Galectin-3-binding protein OS=Mus musculus GN=Lgals3bp PE=1 SV=1	NaN	NaN	NaN	18.9798	NaN	19.1099	17.788	18.1952	18.6608	18.9798	16.4056	19.1099	-12.4559	-11.4842	-12.5428	-10.0784	-10.4105	-9.46807	-4.4717	-5.29347	-3.67796	-3.03179	-4.66957	-2.86895	0.0179674	-0.0495237		2.11736	2.17529	+	0.575938	0.957605		1	1	1	1	0	2.8	64.49	577	2	0	0	0	1
P11276	Fibronectin;Anastellin	Fn1	>sp|P11276|FINC_MOUSE Fibronectin OS=Mus musculus GN=Fn1 PE=1 SV=4	25.3292	26.1494	25.6541	27.1072	25.8327	26.4089	25.3292	26.1494	25.6541	27.1072	25.8327	26.4089	-4.26616	-4.07032	-3.97238	-1.95101	-1.48012	-2.16909	3.03736	2.94315	3.19972	5.09562	4.71518	4.43003	0.77556	0.738681		3.27097	2.23621	+	2.90992	1.68687	+	1	34	34	34	0	19.3	272.53	2477	121	13	15	14	34
Q3THW5;P0C0S6;Q8R029;Q3UA95	Histone H2A.V;Histone H2A.Z;Histone H2A	H2afv;H2afz	>sp|Q3THW5|H2AV_MOUSE Histone H2A.V OS=Mus musculus GN=H2afv PE=1 SV=3;>sp|P0C0S6|H2AZ_MOUSE Histone H2A.Z OS=Mus musculus GN=H2afz PE=1 SV=2;>tr|Q8R029|Q8R029_MOUSE Histone H2A OS=Mus musculus GN=H2afv PE=2 SV=1;>tr|Q3UA95|Q3UA95_MOUSE Histone H2A OS=Mus	19.1064	21.0224	20.2012	20.4918	20.8046	21.4081	19.1064	21.0224	20.2012	20.4918	20.8046	21.4081	-10.489	-9.19728	-9.4253	-8.5664	-6.50821	-7.16989	-3.18544	-2.18381	-2.2532	-1.51978	-0.312904	-0.570772	0.570809	0.791478		1.464	2.28901	+	1.62695	1.73967	+	4	3	1	1	0	23.4	13.509	128	2	0	0	0	0
P08207	Protein S100-A10	S100a10	>sp|P08207|S10AA_MOUSE Protein S100-A10 OS=Mus musculus GN=S100a10 PE=1 SV=2	NaN	NaN	NaN	18.9256	18.3079	19.3087	16.089	17.2508	18.808	18.9256	18.3079	19.3087	-11.9331	-10.8759	-12.7382	-10.1326	-9.00494	-9.26925	-5.14089	-4.93429	-4.54586	-3.08599	-2.80964	-2.67013	0.806558	1.46476		1.69337	2.38013	+	3.16022	2.01843	+	1	1	1	1	0.0047619	14.4	11.186	97	1	0	0	0	1
P15864;Q07133;I7HFT9	Histone H1.2	Hist1h1c	>sp|P15864|H12_MOUSE Histone H1.2 OS=Mus musculus GN=Hist1h1c PE=1 SV=2	19.5647	22.7973	21.5395	22.352	21.6903	22.847	19.5647	22.7973	21.5395	22.352	21.6903	22.847	-10.0307	-7.42243	-8.08702	-6.7062	-5.62246	-5.73101	-2.72722	-0.408962	-0.914921	0.340427	0.572842	0.868116	0.425895	0.995976		1.36242	2.49351	+	1.26674	1.94416		3	10	2	2	0	38.7	21.266	212	12	0	3	1	2
P43277	Histone H1.3	Hist1h1d	>sp|P43277|H13_MOUSE Histone H1.3 OS=Mus musculus GN=Hist1h1d PE=1 SV=2	23.6838	25.4849	24.3551	25.4179	25.1712	26.0402	23.6838	25.4849	24.3551	25.4179	25.1712	26.0402	-5.91162	-4.7348	-5.27135	-3.6403	-2.14157	-2.53778	1.39191	2.27867	1.90075	3.40633	4.05374	4.06134	0.818484	1.03517		1.96572	2.53271	+	2.3833	1.98336	+	1	12	12	3	0	38.5	22.099	221	58	4	10	4	12
Q8BFW7-4;Q8BFW7;Q8BFW7-5	Lipoma-preferred partner homolog	Lpp	>sp|Q8BFW7-4|LPP_MOUSE Isoform 4 of Lipoma-preferred partner homolog OS=Mus musculus GN=Lpp;>sp|Q8BFW7|LPP_MOUSE Lipoma-preferred partner homolog OS=Mus musculus GN=Lpp PE=1 SV=1;>sp|Q8BFW7-5|LPP_MOUSE Isoform 5 of Lipoma-preferred partner homolog OS=Mus m	19.7403	21.4384	20.3978	22.266	20.9029	21.6585	19.7403	21.4384	20.3978	22.266	20.9029	21.6585	-9.85506	-8.78128	-9.2287	-6.79223	-6.40993	-6.91951	-2.55153	-1.76781	-2.0566	0.254395	-0.214634	-0.320391	0.791181	1.08358		2.75829	2.58112	+	2.66576	2.03177	+	3	4	4	4	0	15.2	52.535	488	9	0	0	1	4
Q3UL36;Q3UL36-2	Arginine and glutamate-rich protein 1	Arglu1	>sp|Q3UL36|ARGL1_MOUSE Arginine and glutamate-rich protein 1 OS=Mus musculus GN=Arglu1 PE=1 SV=2;>sp|Q3UL36-2|ARGL1_MOUSE Isoform 2 of Arginine and glutamate-rich protein 1 OS=Mus musculus GN=Arglu1	21.4991	22.2483	22.1686	23.2127	23.3834	22.6041	21.4991	22.2483	22.1686	23.2127	23.3834	22.6041	-8.09633	-7.97138	-7.45786	-5.84548	-3.92943	-5.97394	-0.79281	-0.957909	-0.285757	1.20115	2.26587	0.625183	1.50972	1.09471		1.70395	2.59224	+	1.76258	2.04289	+	2	6	6	6	0	17.7	32.887	271	17	2	2	3	3
P43274	Histone H1.4	Hist1h1e	>sp|P43274|H14_MOUSE Histone H1.4 OS=Mus musculus GN=Hist1h1e PE=1 SV=2	20.7099	23.5124	22.3723	23.29	22.7459	23.9702	20.7099	23.5124	22.3723	23.29	22.7459	23.9702	-8.88545	-6.70726	-7.25425	-5.76823	-4.56695	-4.60782	-1.58193	0.306206	-0.0821438	1.27839	1.62835	1.9913	0.569768	1.13712		1.58422	2.63465	+	1.56857	2.08531	+	1	10	3	3	0	38.8	21.977	219	18	1	2	2	4
Q8R0K4;H3BLI5	Coiled-coil domain-containing protein 137	Ccdc137	>sp|Q8R0K4|CC137_MOUSE Coiled-coil domain-containing protein 137 OS=Mus musculus GN=Ccdc137 PE=2 SV=1;>tr|H3BLI5|H3BLI5_MOUSE Coiled-coil domain-containing protein 137 (Fragment) OS=Mus musculus GN=Ccdc137 PE=4 SV=1	17.5305	18.5605	20.1041	19.6808	19.7405	20.4307	17.5305	18.5605	20.1041	19.6808	19.7405	20.4307	-12.0649	-11.6592	-9.52244	-9.37736	-7.57233	-8.14726	-4.76133	-4.64575	-2.35034	-2.33073	-1.37703	-1.54814	0.708443	1.21899		1.33572	2.71652	+	1.21487	2.16718	+	2	2	2	2	0	10	32.918	290	3	0	0	0	0
Q61686	Chromobox protein homolog 5	Cbx5	>sp|Q61686|CBX5_MOUSE Chromobox protein homolog 5 OS=Mus musculus GN=Cbx5 PE=1 SV=1	19.1794	19.3663	17.8275	20.1592	20.0382	19.9252	19.1794	19.3663	17.8275	20.1592	20.0382	19.9252	-10.416	-10.8534	-11.7989	-8.89901	-7.27461	-8.65278	-3.11248	-3.83989	-4.62685	-1.85238	-1.07931	-2.05366	1.20008	1.24977		1.8735	2.7473	+	1.84875	2.19795	+	1	1	1	1	0	6.8	22.186	191	1	0	0	0	0
P10922	Histone H1.0;Histone H1.0, N-terminally processed	H1f0	>sp|P10922|H10_MOUSE Histone H1.0 OS=Mus musculus GN=H1f0 PE=2 SV=4	20.0593	21.2436	18.7188	21.1978	21.1175	21.6154	20.0593	21.2436	18.7188	21.1978	21.1175	21.6154	-9.53607	-8.97605	-10.9077	-7.86035	-6.1953	-6.96256	-2.23254	-1.96258	-3.73563	-0.813724	0	-0.363434	0.808538	1.30301		1.6963	2.80054	+	1.70165	2.2512	+	1	6	6	6	0	25.8	20.861	194	5	0	0	0	1
P35550	rRNA 2-O-methyltransferase fibrillarin	Fbl	>sp|P35550|FBRL_MOUSE rRNA 2-O-methyltransferase fibrillarin OS=Mus musculus GN=Fbl PE=2 SV=2	20.5862	20.5842	19.0673	21.1825	21.3069	22.0248	20.5862	20.5842	19.0673	21.1825	21.3069	22.0248	-9.00921	-9.63553	-10.5592	-7.87567	-6.00589	-6.55318	-1.70569	-2.62206	-3.38711	-0.82904	0.189415	0.0459461	1.17587	1.42554		1.82474	2.92307	+	1.82311	2.37373	+	1	4	3	3	0	14.1	34.306	327	2	0	0	0	0
P43276	Histone H1.5	Hist1h1b	>sp|P43276|H15_MOUSE Histone H1.5 OS=Mus musculus GN=Hist1h1b PE=1 SV=2	22.3926	24.5564	23.3964	24.8542	24.7824	25.5592	22.3926	24.5564	23.3964	24.8542	24.7824	25.5592	-7.20275	-5.66333	-6.23013	-4.20405	-2.53038	-3.01877	0.100777	1.35014	0.941969	2.84258	3.66492	3.58036	1.13065	1.6168		2.01426	3.11434	+	2.32574	2.56499	+	1	12	9	9	0	42.2	22.576	223	49	2	8	5	9
Q91Y44	Bromodomain testis-specific protein	Brdt	>sp|Q91Y44|BRDT_MOUSE Bromodomain testis-specific protein OS=Mus musculus GN=Brdt PE=1 SV=3	NaN	NaN	NaN	21.0649	NaN	21.0615	17.0477	19.3367	19.08	21.0649	16.0773	21.0615	-11.2429	-12.8696	-10.997	-7.99333	-9.94722	-7.51649	-4.3975	-4.80039	-4.26196	-0.946701	-4.32705	-0.917368	0.193173	0.913103		1.5622	3.21749	+	0.993925	2.42291		1	1	1	1	0.0047059	1.8	107.25	956	2	0	0	0	1
Q3UJB0		Sf3b2	>tr|Q3UJB0|Q3UJB0_MOUSE Protein Sf3b2 OS=Mus musculus GN=Sf3b2 PE=1 SV=1	21.2078	17.6527	17.6451	21.2056	19.8143	20.8829	21.2078	17.6527	17.6451	21.2056	19.8143	20.8829	-8.38757	-12.567	-11.9815	-7.85264	-7.49853	-7.69507	-1.08405	-5.55353	-4.80935	-0.806007	-1.30323	-1.09594	0.645689	1.79906		1.1826	3.29659	+	0.923345	2.74725		1	2	2	2	0	3.2	98.197	878	2	0	0	0	0
Q3U7K7;Q62191	E3 ubiquitin-protein ligase TRIM21	Trim21	>tr|Q3U7K7|Q3U7K7_MOUSE E3 ubiquitin-protein ligase TRIM21 OS=Mus musculus GN=Trim21 PE=2 SV=1;>sp|Q62191|RO52_MOUSE E3 ubiquitin-protein ligase TRIM21 OS=Mus musculus GN=Trim21 PE=1 SV=1	16.0792	NaN	NaN	22.0875	17.9845	18.7628	16.0792	17.2325	16.6276	22.0875	17.9845	18.7628	-13.5162	-11.3077	-12.2098	-6.97075	-9.32831	-9.81517	-6.21268	-3.51218	-3.97127	0.0758781	-3.13301	-3.21605	1.07084	2.96515	+	1.543	3.63982	+	0.839576	2.47431		2	3	3	3	0	7.1	53.327	462	1	0	0	0	1
O55135;A6PWZ2;D6RG53;D6RJJ3;B1AZQ4	Eukaryotic translation initiation factor 6	Eif6	>sp|O55135|IF6_MOUSE Eukaryotic translation initiation factor 6 OS=Mus musculus GN=Eif6 PE=1 SV=2;>tr|A6PWZ2|A6PWZ2_MOUSE Eukaryotic translation initiation factor 6 (Fragment) OS=Mus musculus GN=Eif6 PE=4 SV=1	NaN	18.1543	NaN	21.078	20.4598	20.5079	16.8416	18.1543	17.1068	21.078	20.4598	20.5079	-11.752	-12.0654	-12.4946	-7.98017	-6.85296	-8.07015	-4.47335	-5.05191	-5.84986	-0.933542	-0.657659	-1.47103	2.75219	3.31436	+	3.25066	4.46956	+	3.04111	4.1043	+	5	3	3	3	0	17.1	26.511	245	7	0	0	0	2
P43275	Histone H1.1	Hist1h1a	>sp|P43275|H11_MOUSE Histone H1.1 OS=Mus musculus GN=Hist1h1a PE=1 SV=2	17.2955	21.4119	19.2831	23.1822	21.196	24.1523	17.2955	21.4119	19.2831	23.1822	21.196	24.1523	-12.2999	-8.80776	-10.3434	-5.87602	-6.11676	-4.42572	-4.99634	-1.79429	-3.17129	1.17061	0.0785465	2.17341	1.12172	3.51331	+	1.93033	5.01084	+	1.80298	4.4615	+	1	7	5	5	0	37.1	21.785	213	9	0	2	0	2
A2AB97;F6YAT5;F6RPM4;A2AAE1-4;A2AAE1-6;A2AAE1;A2AAE1-2;A2AAE1-3	Uncharacterized protein KIAA1109	4932438A13Rik;Kiaa1109	>tr|A2AB97|A2AB97_MOUSE Protein 4932438A13Rik (Fragment) OS=Mus musculus GN=4932438A13Rik PE=1 SV=1;>tr|F6YAT5|F6YAT5_MOUSE Protein 4932438A13Rik (Fragment) OS=Mus musculus GN=4932438A13Rik PE=1 SV=1;>tr|F6RPM4|F6RPM4_MOUSE Protein 4932438A13Rik (Fragment)	NaN	26.4896	NaN	26.1206	25.7839	25.9974	17.9755	26.4896	16.7924	26.1206	25.7839	25.9974	-11.0484	-3.73011	-10.8116	-2.93756	-1.52891	-2.58064	-4.83081	3.28336	-4.67526	4.10907	4.66639	4.01848	0.842775	5.54812	+	1.19183	6.181	+	1.10943	6.33888	+	8	1	1	1	0.0046189	0.7	167.08	1507	4	0	1	0	1
[truncated: 65 more columns]
