# Supplementary material for: RNA editing of Filamin A pre‐mRNA regulates vascular contraction and diastolic blood pressure
Source: EMBO J. 2018 Aug 7;37(19):e94813. doi: 10.15252/embj.201694813 (PMC6166124; doi:10.15252/embj.201694813)
Supplement: Supplementary file 6 — Source Data for Expanded View and Appendix [file EMBJ-37-e94813-s012.zip]

Archive with 2 entries (2 files):
- embj201694813-sup-0015-SDataFigS3-S7.zip
- embj201694813-sup-0014-SDataEVFigs.zip
