# Supplementary material for: RNA editing of Filamin A pre‐mRNA regulates vascular contraction and diastolic blood pressure
Source: EMBO J. 2018 Aug 7;37(19):e94813. doi: 10.15252/embj.201694813 (PMC6166124; doi:10.15252/embj.201694813)
Supplement: Supplementary file 8 — Source Data for Figure 1 [file EMBJ-37-e94813-s006.xlsx]

## Sheet: Fig 1E
Tibial artery samples
	FLNA editing
	Control	Diseased
	81.4	63.2
	85.4	66.9
	89.5	81.7
	86.8	52.6
	92.2	85.2
	91.3	61.7
	88.6
Aorta samples
	FLNA editing
	Control	Diseased
	80.1	49.7
	89.1	39.3
	72.6	62.1
	68.5	75
		61.3
		77.8
		72.2
		66.5
		55.7
		67.3
