# Supplementary material for: RNA editing of Filamin A pre‐mRNA regulates vascular contraction and diastolic blood pressure
Source: EMBO J. 2018 Aug 7;37(19):e94813. doi: 10.15252/embj.201694813 (PMC6166124; doi:10.15252/embj.201694813)
Supplement: Supplementary file 9 — Source Data for Figure 2 [file EMBJ-37-e94813-s007.zip › embj201694813-sup-0007-SDataFig2.xlsx]

## Sheet: Fig 2
Fig2C	FlnA mRNA levels
			WT	ΔECS
		Exp1	0.0386515	0.0476956
		Exp2	0.0492636	0.0331082
		Exp3	0.0542838	0.0483614
		Avg	0.0473996	0.0430551
		SD	0.00798115	0.00862066
Fig2D	FLNA protein levels
			WT	ΔECS
		Exp1	1	1.0089
		Exp2	1	0.84341
		Exp3	1	0.833323
		Avg	1	0.895211
		SD	0	0.098586
Fig2E	FLNA editing levels
		whole DA	media	adventitia
	wt1	58	90	63
	wt2	59	80	57
	wt3	60	92	68
	Average	59	87.3333	62.6667
	Sd	1	6.4291	5.50757
