# Supplementary material for: RNA editing of Filamin A pre‐mRNA regulates vascular contraction and diastolic blood pressure
Source: EMBO J. 2018 Aug 7;37(19):e94813. doi: 10.15252/embj.201694813 (PMC6166124; doi:10.15252/embj.201694813)
Supplement: Supplementary file 10 — Source Data for Figure 3 [file EMBJ-37-e94813-s008.xlsx]

## Sheet: Fig 3
Fig3A	% of KPSS contraction
	U46619(Log mol/L)		WT1	WT2	WT3	WT4	WT5		ΔECS1	ΔECS2	ΔECS3	ΔECS4
	1e-10		-0.41	-0.89	-0.46	-0.41	-0.23		-0.05	0.87	-0.76	-0.1
	3e-10		-0.57	0.16	-0.23	-0.73	-0.09		0.14	0.72	-0.41	0.09
	1e-09		0.77	0.1	-0.11	-0.49	-0.19		0.24	1.17	-0.57	-0.3
	3e-09		1.09	0.03	0.02	-0.57	-0.05		0.38	1.47	-0.53	0.97
	1e-08		4.67	2.46	1.08	0.7	1.54		3.4	4	3.77	2.34
	3e-08		79.06	45.38	25.38	21.23	26.12		58.88	60.5	77.2	45.51
	1e-07		164.9	111.75	102.41	103.47	91.62		144.47	138.09	178.58	148.53
	3e-07		220.88	151.04	150.74	152.09	127.31		185.88	180.36	240.29	208.06
	1e-06		247.81	166.74	173.77	174.87	145.39		222.81	208.09	271.08	237.1
	3e-06		259.93	174.01	181.97	183.25	152.22		229.48	215.45	282.46	247.51
Fig3B	Maximum contraction to U46619
		WT	ΔECS
		15.44	24.05
		11.11	23.7
		16.74	21.1
		17.84	16.88
		12.7
	Avg	14.766	21.4325
	SD	2.80335	3.308
Fig3D
	U46619 concentration			% of contraction
		WT cells				WT SD
	10nM	0.7331	0.2669	26.69		0.0395	3.95
	100nM	0.728	0.272	27.2		0.0487	4.87
	1μM	0.694	0.306	30.6		0.0477	4.77
	10μM	0.5921	0.4079	40.79		0.0354	3.54
		ΔECS cells				ΔECS SD
	10nM	0.5498	0.4502	45.02		0.0921	9.21
	100nM	0.4998	0.5002	50.02		0.0316	3.16
	1μM	0.5227	0.4773	47.73		0.0811	8.11
	10μM	0.2479	0.7521	75.21		0.0348	3.48
