# Supplementary material for: RNA editing of Filamin A pre‐mRNA regulates vascular contraction and diastolic blood pressure
Source: EMBO J. 2018 Aug 7;37(19):e94813. doi: 10.15252/embj.201694813 (PMC6166124; doi:10.15252/embj.201694813)
Supplement: Supplementary file 11 — Source Data for Figure 4 [file EMBJ-37-e94813-s009.zip]

Archive with 2 entries (2 files):
- embj201694813-sup-0011-SDataFig4.xlsx.xlsx
- embj201694813-sup-0009-SDataFig4.pdf
