# Supplementary material for: RNA editing of Filamin A pre‐mRNA regulates vascular contraction and diastolic blood pressure
Source: EMBO J. 2018 Aug 7;37(19):e94813. doi: 10.15252/embj.201694813 (PMC6166124; doi:10.15252/embj.201694813)
Supplement: Supplementary file 11 — Source Data for Figure 4 [file EMBJ-37-e94813-s009.zip › embj201694813-sup-0011-SDataFig4.xlsx.xlsx]

## Sheet: Fig 4
Fig4A
			WT	ΔECS
		Exp1	1	1.3
		Exp2	1	1.2
		Exp3	1	1.64
		Exp4	1	1.42
		Exp5	1	1.32
		avg	1	1.376
		SD	0	0.166973
Fig4B
			WT	ΔECS
		Exp1	1	2.74
		Exp2	1	1.43
		Exp3	1	2.48
		avg	1	2.21667
		SD	0	0.693566
Fig4C
			Exp 1	Exp 2	Exp 3	average	SD
		WT	1.00108	1.00994	1.01402	1.00835	0.00661621
		ΔECS	1.42436	1.47799	1.25323	1.38519	0.117385
		WT U46619	1.22081	1.29143	1.39295	1.30173	0.0865279
		ΔECS U46619	3.08203	1.97143	2.76948	2.60765	0.572712
Fig4D
			Exp1	Exp2	Exp3	Exp4	Exp5	avg	SD
		WT untreated	1.00009	1.00021	1.00014	1.00003	1.00121	1.00034	0
		ΔECS untreated	1.8138	2.25793	1.50372	1.47584	2.15959	1.84218	0.361653
		WT ROCK inhibitor	1.00021	1.00003	1.00022	1.0001	1.00016	1.00014	7.9165e-05
		ΔECS ROCK inhibitor	0.646241	1.23566	0.875512	0.813485	1.28	0.970179	0.276097
		WT PKC inhibitor	1.00022	1.0586	1.00014	1.00002	1.00014	1.01182	0.02
		ΔECS PKC inhibitor	0.934748	0.695983	2.03332	1.45646	0.688604	1.16182	0.578537
