# Supplementary material for: RNA editing of Filamin A pre‐mRNA regulates vascular contraction and diastolic blood pressure
Source: EMBO J. 2018 Aug 7;37(19):e94813. doi: 10.15252/embj.201694813 (PMC6166124; doi:10.15252/embj.201694813)
Supplement: Supplementary file 12 — Source Data for Figure 5 [file EMBJ-37-e94813-s010.xlsx]

## Sheet: Fig5
Fig5A
	Diastolic ALL		WT	ΔECS
	male	1	94.6398	105.665
	male	2	95.6004	94.3627
	male	3	91.2047	107.756
	male	4	100.736	102.995
	male	5	102.132	98.0391
	female	6	94.8456	95.4619
	female	7	102.062	105.351
	female	8	90.0533	107.389
	female	9	73.5396	100.894
Fig5B
	Diastolic Inactive
			WT	ΔECS
	male	1	88.9409	99.3344
	male	2	90.7945	90.0277
	male	3	87.6251	100.159
	male	4	94.2664	99.2211
	male	5	98.5403	92.4607
	female	6	83.5474	89.9876
	female	7	96.1287	101.42
	female	8	85.0045	100.887
	female	9	74.2102	99.2022
Fig5C
	Diastolic active
			WT	ΔECS
	male	1	106.955	112.02
	male	2	104.211	104.669
	male	3	97.1615	120.937
	male	4	108.798	107.649
	male	5	109.704	107.233
	female	6	100.056	100.792
	female	7	108.592	109.617
	female	8	100.911	110.545
	female	9	73.0878	102.447
