# Supplementary material for: RNA editing of Filamin A pre‐mRNA regulates vascular contraction and diastolic blood pressure
Source: EMBO J. 2018 Aug 7;37(19):e94813. doi: 10.15252/embj.201694813 (PMC6166124; doi:10.15252/embj.201694813)
Supplement: Supplementary file 13 — Source Data for Figure 6 [file EMBJ-37-e94813-s011.xlsx]

## Sheet: Fig6
Fig6B
		WT	ΔECS
	Exp1	295022	419129
	Exp2	309989	551871
	Exp3	139252	213620
	Exp4	126088	270961
	Exp5	291278	526845
	Exp6	293824	440335
Fig6D
	WT1	WT2	WT3	WT4	ΔECS1	ΔECS2	ΔECS3	ΔECS4
	1.32174	1.90639	1.39313	1.22614	1.26218	1.79216	1.6531	1.25846
	1.22812	1.42854	1.84968	1.23907	1.25888	1.63107	1.38915	1.53194
	1.24653	1.19074	1.27265	1.14343	1.35913	1.74655	1.54878	1.22976
	1.5763	1.22212	1.08788	1.21722	1.16749	1.63492	1.35678	2.02713
	1.22069	1.37969	1.19766	1.14402	1.37546	1.89344	1.61361	1.63531
	1.43618	1.89579	1.51365	1.16819	1.61283	1.39086	1.3916	1.45095
	1.2865	1.61259	1.11271	1.20109	1.12946	1.64005	1.28432	1.58907
	1.85432	1.55372	1.199	1.14652	2.84308	2.51225	1.32339	1.47708
	1.82111	1.49418	1.32731	1.20724	1.33406	1.5984	1.54418	3.05593
	1.53106	1.29306	1.63031	1.1673	1.49816	1.94657	1.26536	1.30211
	1.69306	1.64398	1.42454	1.28919	1.43432	1.99128	2.01039	1.60764
	1.378	2.291	1.55464	1.1955	1.71111	1.4754	1.49274	2.73691
	1.7209	1.36278	1.29324	1.30292	1.60296	1.40637	1.37415	1.45415
	1.6128	1.48307	1.33162	1.37216	1.57142	1.53929	2.62063	1.48676
	1.41886	1.2956	1.47238	1.17001	1.45019	2.19326	1.66439	1.72493
	1.63599		1.1463	1.15954	1.48807	1.58927	1.39021	1.76141
	2.20492		1.18212	1.50508	2.3047	1.71564	1.67394
	1.37159		1.13359	2.21628	1.63866	1.45298	1.40588
	2.69938		1.2349	1.32466	1.43277		1.66503
	1.52564		1.82717	1.71338	1.73328		1.41072
	1.28603		1.18817	1.62053	1.52407		1.61719
	1.58134		1.24127		2.16151		1.44058
	1.29886		1.4807				1.26454
	1.43056		1.25965				3.08776
	1.258		1.2773
	1.35307		1.27808
	1.36541		1.32633
	1.35703		1.40774
	1.36543		1.28194
	1.46607		1.26899
	1.24927		1.17172
	1.38528		1.53965
	1.23404		1.20445
	1.30125		1.12757
	1.40004
	1.30243
	1.40232
	1.29261
	1.42144
	1.24526
	1.37758
	1.29533
	1.44002
	1.44027
Fig6F	Ventricular wall thickness
		IVS			LLVW
	Mice	WT	ΔECS		WT	ΔECS
	1	1.091	1.263		0.888	1.501
	2	0.997	1.3		1.116	1.666
	3	1.03	1.6		1.078	1.53
	4	1.296	1.074		1.028	1.501
	5	1.173	2.105		1.128	1.737
	6	1.184	1.439		1.443	1.754
Fig6H	Cross-sectional cardiomyocyte area
	WT1	WT2	WT3	WT4	WT5	WT6		ΔECS1	ΔECS2	ΔECS3	ΔECS4	ΔECS5	ΔECS6
	168.546	283.225	300.269	189.588	171.913	254.608		174.438	343.405	161.603	277.965	334.357	354.558
	138.667	155.711	187.905	249.558	195.48	238.195		245.56	268.285	273.125	188.536	284.277	655.879
	135.3	145.19	312.684	305.951	248.716	227.254		324.047	256.081	145.611	166.653	181.803	405.269
	168.967	165.811	205.159	115.521	163.917	150.45		202.845	138.877	336.251	173.386	206.212	412.213
	185.59	190.009	366.131	56.182	235.25	221.993		167.494	275.65	140.14	204.528	213.366	363.606
	138.246	158.446	294.167	123.306	221.572	124.148		148.557	304.688	169.178	224.939	343.405	354.558
	189.168	224.097	150.871	195.901	270.811	159.288		151.292	142.875	185.38	141.402	352.243	253.135
	110.05	130.671	164.128	197.164	230.199	253.977		180.751	239.037	173.807	187.484	292.063	288.907
	119.729	172.124	219.047	277.754	200.951	205.791		151.502	219.468	250.4	136.773	231.041	323.205
	97.635	186.222	319.628	168.126	145.4	168.126		143.086	294.588	197.795	235.881	218.626	404.427
	217.995	200.741	120.36	187.274	293.115	184.749		148.557	184.959	179.488	244.929	256.923	387.173
	120.571	209.999	215.891	160.34	207.895	225.149		237.354	299.007	123.937	95.11	182.855	367.393
	101.633	175.701	97.635	166.021	248.296	187.695		99.529	263.867	120.15	227.043	193.376	194.218
	207.053	224.518	200.951	237.775	183.907	157.184		145.821	204.949	208.737	170.019	255.45	297.113
	195.901	248.716	149.188	264.919	187.274	210.42		103.737	375.6	188.747	186.011	252.714	272.073
	134.458	242.404	211.893	126.883	201.793	231.041		132.775	163.917	269.969	203.897	305.74	310.369
	139.508	184.749	127.304	88.797	152.344	202.003		125.2	227.885	268.917	163.496	268.075	243.666
	117.414	187.063	135.931	134.879	158.025	176.332		240.089	260.5	94.268	139.298	265.971	265.55
	152.975	272.073	108.366	148.136	160.55	219.468		194.007	385.7	203.897	293.325	285.119	414.107
	168.967	188.326	288.907	328.676	134.458	181.382		187.274	204.739	188.747	203.055	193.586	209.157
	165.39	210.42	213.576	107.525	253.556	178.436		152.975	247.664	167.915	150.029	363.816	464.818
	133.617	201.162	235.46	192.534	151.502	92.164		140.981	207.895	196.322	191.061	209.368	242.193
	130.881	179.488	268.285	164.969	158.657	253.556		170.861	325.52	177.805	195.059	373.495	330.57
	155.5	221.362	204.528	127.515	188.115	223.256		201.793	206.422	146.031	159.288	261.131	254.398
	116.783	143.086	174.017	100.791	214.839	161.182		158.446	231.462	196.532	154.659	224.308	406.531
	160.761	131.723	113.416	344.458	136.563	170.019		155.08	223.256	142.244	185.59	236.933	341.932
	159.709	140.561	176.542	163.496	164.969	191.693		189.378	329.307	280.49	248.716	261.131	347.403
	134.458	183.486	155.08	242.193	281.963	172.965		103.737	235.46	170.651	122.044	229.358	258.185
	134.248	141.613	199.899	175.069	200.32	275.229		140.981	208.105	245.981	140.771	152.554	411.582
	142.665	196.953	166.232	156.342	217.153	222.414		257.975	198.847	187.905	235.67	158.657	295.009
	173.807	311.001	142.244	258.396	224.308	190.641		89.639	263.446	200.53	258.817	328.886	335.409
	99.949	123.517	211.051	218.626	203.897	221.572		113.206	225.991	202.214	190.22	205.37	306.792
	159.919	175.069	129.829	179.488	139.929	254.398		124.779	221.151	205.159	223.676	376.862	278.386
	115.521	130.04	235.46	289.538	199.899	151.923		192.534	245.771	202.003	183.697	217.364	253.767
	151.713	188.115	179.278	271.021	143.296	197.795		161.603	271.863	242.614	148.136	280.911	466.08
	87.114	133.406	164.338	139.508	201.372	231.883		175.49	328.886	210.42	198.216	283.015	314.788
	123.306	147.715	279.227	154.659	132.565	134.669		184.959	238.616	178.226	146.663	213.366	187.484
	245.771	205.37	186.432	179.699	211.051	190.851		247.454	225.36	212.103	183.065	290.59	218.206
	126.673	183.276	164.338	140.771	302.794	165.18		142.033	250.189	157.815	168.126	320.259	269.338
	218.416	209.789	226.412	307.634	150.871	205.37		245.981	208.105	201.582	210.42	210.841	323.836
	166.021	110.05	269.969	187.905	179.067	213.155		166.442	201.582	138.246	239.037	262.604	238.827
	136.563	142.665	204.949	177.805	170.44	161.603		171.492	196.532	169.388	307.003	200.53	384.648
	139.719	129.829	221.783	200.741	268.285	212.945		119.939	251.031	226.412	154.238	326.361	208.737
	183.065	157.815	170.44	100.581	190.43	157.815		142.454	296.903	191.061	231.672	244.508	227.043
	144.348	159.288	257.554	176.963	191.272	214.208		171.282	221.993	189.378	256.292	302.794	296.271
	254.398	119.098	279.438	141.402	209.157	131.302		204.739	145.821	187.695	383.175	403.375	364.237
	103.527	118.677	259.027	160.971	192.113	117.625		151.502	277.754	261.342	204.528	332.043	123.306
	208.737	111.312	222.414	104.789	183.276	245.35		172.544	284.277	240.931	277.754	266.602	299.428
	166.653	168.757	226.833	112.575	156.763	219.258		147.084	166.653	158.236	268.496	267.865	215.891
	122.464	154.238	283.225	196.322	174.228	273.336		108.787	181.172	201.793	227.254	334.989	211.683
	211.683	147.715	184.117	290.38	157.394	228.095		204.107	221.993	260.29	211.683	256.712	281.542
	138.877	202.214	127.094	116.362	149.609	270.811		154.869	189.799	251.873	254.187	486.491	267.444
	151.292	134.879	206.422	155.08	266.392	190.851		151.713	183.276	219.889	303.005	297.113	252.294
	115.941	166.232	136.142	118.046	115.1	207.685		228.516	204.318	231.883	211.262	223.466	368.235
	147.504	161.182	134.248	129.829	155.5	223.466		161.392	192.113	151.292	319.418	164.759	239.037
	136.563	226.201	228.727	215.47	343.616	135.931		229.147	281.963	160.761	394.327	267.233	306.161
	208.526	211.683	180.33	337.303	171.913	133.617		192.534	270.179	139.298	168.126	359.608	272.494
	142.875	191.693	245.981	239.458	141.613	163.917		162.023	218.626	251.452	150.24	211.472	225.57
	103.947	171.703	132.985	336.041	204.107	136.142		210.21	188.536	260.079	207.264	245.35	349.087
	142.033	173.596	189.168	123.096	142.244	163.075		230.41	312.895	209.789	165.39	245.771	203.476
	108.156	247.243	269.338	199.057	150.029	314.788		125.41	203.687	162.655	116.362	263.235	233.777
	101.422	287.434	156.763	200.32	147.294	129.198		123.517	199.057	396.431	210.63	298.165	468.395
	181.592	172.965	176.122	136.352	130.881	121.833		203.476	268.917	152.975	213.997	214.628	230.62
	160.971	216.101	258.396	133.827	199.899	186.011		181.592	184.749	223.466	132.775	285.119	273.756
	206.212	137.404	152.975	164.969	140.981	217.364		165.39	272.915	187.274	147.504	278.175	245.139
	158.446	131.092	145.4	252.083	178.647	145.821		197.795	172.544	178.015	258.396	305.74	347.824
	179.699	308.476	207.264	168.967	184.328	159.919		198.426	275.229	253.556	191.693	330.991	401.061
	196.953	199.057	340.46	143.506	136.563	135.931		265.34	192.534	227.043	137.615	196.532	401.481
	138.246	313.105	221.783	243.456	182.645	182.013		129.408	199.268	167.915	157.394	236.302	231.883
	170.23	221.151	220.52	127.094	288.907	226.622		126.462	233.987	143.717	202.634	146.663	286.592
	187.063	161.813	168.126	194.218	210.63	347.403		180.12	331.201	171.282	112.364	263.025	226.622
	162.234	160.761	241.773	120.15	119.098	182.855		236.933	261.973	155.921	276.071	186.643	290.169
	81.012	239.879	168.757	192.745	200.741	176.753		180.751	166.863	271.231	122.254	295.851	239.037
	154.869	141.192	140.561	197.164	134.879	148.346		113.206	196.322	238.406	151.502	257.344	330.991
	116.573	140.14	108.787	209.157	228.727	253.767		128.567	145.19	329.939	167.073	157.184	274.177
	108.366	185.801	144.769	176.963	332.464	187.274		125.41	265.34	148.557	240.3	317.313	246.823
	115.521	224.729	102.895	211.051	134.669	234.618		247.033	265.34	207.895	146.242	294.378	312.895
	103.737	278.175	163.707	288.065	128.987	206.001		132.354	322.574	195.059	96.162	409.898	206.422
	63.968	215.891	146.031	194.638	176.753	163.286		212.103	241.562	236.302	274.809	272.073	287.223
	163.496	264.919	115.941	313.736	227.254	192.955		183.697	184.959	140.771	148.977	356.451	242.193
	209.368	287.013	180.33	285.54	170.861	124.569		202.845	221.783	122.464	272.915	206.843	118.046
	147.715	290.8	151.292	115.731	205.58	113.416		95.32	182.434	218.626	172.965	336.041	578.024
	122.464	141.192	198.216	144.979	241.562	213.997		137.404	236.933	207.685	175.701	403.375	213.997
	136.773	293.746	330.78	123.517	291.011	259.027		141.192	172.334	309.949	153.186	190.43	453.876
	131.933	326.151	217.574	177.174	243.456	201.162		152.554	251.031	310.79	121.833	203.687	212.103
	123.517	147.294	160.55	246.612	287.855	177.174		157.184	341.091	135.09	119.729	179.699	219.678
	193.797	231.462	138.246	316.472	155.921	164.969		239.037	202.003	137.404	274.388	204.107	307.424
	206.422	244.298	211.893	142.875	161.813	268.075		202.214	299.638	128.356	172.755	222.414	440.409
	157.605	144.979	182.013	172.965	333.726	156.132		174.649	211.051	292.905	409.898	199.689	147.084
	140.771	153.607	131.302	209.157	148.346	183.907		178.647	292.063	213.787	153.817	174.649	199.689
	120.571	145.821	197.584	145.821	188.326	139.508		255.029	376.021	120.991	315.209	237.354	194.849
	118.046	184.117	151.502	148.557	159.709	142.665		131.512	132.565	178.647	104.789	215.26	496.591
	115.31	127.304	331.622	216.522	145.4	245.35		126.883	190.22	107.314	249.769	199.478	301.111
	151.292	212.945	184.749	174.649	295.43	112.364		169.809	249.348	326.572	230.62	133.196	248.716
	123.937	162.023	163.286	173.176	216.733	169.599		161.182	365.079	159.919	243.877	206.843	235.881
	119.729	322.153	185.17	335.409	129.198	205.159		142.033	206.632	155.29	173.807	197.795	268.496
	127.304	133.196	160.13	120.36	97.004	213.576		200.109	253.767	134.038	143.296	291.642	251.031
	298.376	159.919	220.52	171.913	191.482	276.071		241.773	287.223	143.506	196.322	246.612	458.295
	213.997	146.663	241.773	194.849	200.109	268.075		140.561	263.025	180.961	264.498	305.109	158.025
	198.005	242.404	199.899	126.462	195.059	186.432		94.899	294.167	166.232	212.103	234.829	192.745
